# Supplementary material for: Health and economic burden of foodborne zoonotic diseases in Amhara region, Ethiopia
Source: PLoS One. 2021 Dec 31;16(12):e0262032. doi: 10.1371/journal.pone.0262032 (PMC8719781; doi:10.1371/journal.pone.0262032)
Supplement: S1 Table — (CSV) [file pone.0262032.s002.csv]

Site	ID.No	Site	Gendar	Age	Level of education	Have family	Estimate income per month	Do you know ZD	Tell types of Zoonotic Diseases	ZD acquaired from food	Have experience consume raw meat/milk	ZD occure in last 1 year in your family	How many family affected	Clinical sign	Diarrhoea in last 1 year in family	How many Family affected	Do you/your family Rx for diarrhoea before 1 year	How many family Rx	How many not Rx	How long day stay before seeking HC	where do you/your family Rx for diarrhoea	How much pay	Pay for Dx	Pay for drug	Time for Dx in hr	Time from beginning to end Rx in day	Impatient	Outpatient	Time of sick leave	Diarrhoea need care	care in hr/day	Payment for care/hr in Br	Total Payment for care	Day to cure after Rx	Diarrhoeaic person continue working	If stop how long day	Died family due to diarrhoea	At what age of died	For how long day show clinical sign	There is preventive measure	Types of PM	Estimated cost for PM
Gondar	1	Gondar	Male	34	Degree	No	5250	Yes	Teaniasis, Rabies	Yes	Yes	No	0		Yes	1	Yes	1		3	Hc	300	220	80	4	1		1	3	Yes	10	20	200	12	No	10	No			Yes	PCC, KH	1200
Gondar	2	Gondar	Male	48	Diploma	Yes	4200	No	Did not know	Yes	Yes	No	0		No		No				No									Yes	10	25	250	14	No	8	No			Yes	CFPT, KH	800
Gondar	3	Gondar	Femal	38	Degree	Yes	5700	No	Did not know	No	No	No	0		No		No				No									Yes	2	40	80	8	No	7	No			Yes	CFPT, KH	1000
Gondar	4	Gondar	Male	42	Degree	Yes	5800	Yes	Salmonellosis, Teaniasis	Yes	Yes	Yes	2	Abdominal pain, Fever	No		No				Hc	80	20	60	2	2	1	1	1	Yes	3	50	150	5	No	5	No			No	No
Gondar	5	Gondar	Male	34	Degree	Yes	5200	Yes	Did not know	Yes	Yes	No	0		Yes	2	Yes	2		2	Hc	240	140	100	4	1		1	5	Yes	5	30	150	5	No	7	No			No	No
Gondar	6	Gondar	Male	41	Degree	No	7620	Yes	Did not know	Yes	Yes	No	0		No		No				Hc	250	180	70	6	1	1	1	3	Yes	6	35	210	7	No	7	No			Yes	PCC, KH	1200
Gondar	7	Gondar	Male	54	Master	Yes	9700	Yes	Teaniasis, Rabies	Yes	Yes	No	0		No		No				No									Yes	8	20	160	5	No	5	No			Yes	CFF, KH	1200
Gondar	8	Gondar	Male	38	Degree	No	5400	Yes	Teaniasis, Rabies	Yes	Yes	Yes	1	Abdominal pain, Head ache	Yes	1	Yes	1		2	Hc	150	50	100	3	2		2	3	Yes	6	40	240	5	No	5	No			Yes	CFPT, KH	1000
Gondar	9	Gondar	Male	46	Diploma	Yes	3600	No	Did not know	No	No	No	0		No		No				No									Yes	4	35	140	3	No	5	No			Yes	CFPT, KH	800
Gondar	10	Gondar	Femal	28	Degree	No	4500	No	Did not know	No	Yes	No	0		No		No				No									No					Yes		No			Yes	CFF, KH	1500
Gondar	11	Gondar	Femal	36	Degree	Yes	6250	Yes	Did not know	Yes	No	No	0		No		Yes	1	1	3	Hc	200	60	140	2	1		1	3	No					Yes		No			Yes	CFF, KH	600
Gondar	12	Gondar	Male	49	Master	No	8800	Yes	Salmonellosis, Rabies	Yes	Yes	Yes	1	Prostration, Vomiting, Head ache	No		No				Hc	180	50	130	4	1		1	5	Yes	3	50	150	3	No	5	No			Yes	CFF, KH	1500
Gondar	13	Gondar	Male	64	Diploma	Yes	5850	Yes	Did not know	Yes	Yes	No	0		Yes	2	Yes	2		1	Hc	350	200	150	2	1		1	3	Yes	6	40	240	5	No	7	No			Yes	PCC, KH	2000
Gondar	14	Gondar	Femal	30	Diploma	No	3800	Yes	Did not know	Yes	Yes	No	0		Yes	1	Yes	1		1	Hc, Hw	60	20	40	3	2	2	1	3	Yes	4	30	120	5	No	7	No			Yes	CFPT, KH	800
Gondar	15	Gondar	Male	28	Degree	No	4800	Yes	Did not know	No	Yes	No	0		No		No				No									No					Yes		No			Yes	CFPT, KH	500
Gondar	16	Gondar	Male	58	High School	Yes	3600	Yes	Salmonellosis, Teaniasis	Yes	Yes	Yes	1	Prostration, Vomiting, Head ache	Yes	1	Yes	1		3	Hc	180	20	160	2	1	1	1	5	Yes	6	30	180	5	No	6	No			No	CFPT, KH	200
Gondar	17	Gondar	Femal	42	Degree	Yes	5800	Yes	Teaniasis	Yes	Yes	Yes	2	Abdominal pain, Vomiting	Yes	2	Yes	2		3	Hc, Hw	90	20	70	8	1	1	1	5	Yes	10	30	300	7	No	7	No			Yes	CFF, KH	1000
Gondar	18	Gondar	Male	36	Diploma	No	3900	Yes	Teaniasis, Rabies	Yes	Yes	Yes	1	Prostration, Diarrhoea, Head ache	Yes	1	Yes	1		3	Hc	240	140	100	8	2		2	5	Yes	10	30	300	5	No	7	No			Yes	CFPT, KH	1500
Gondar	19	Gondar	Male	24	High School	No	2500	No	Did not know	No	Yes	No	0		No		No				No									Yes	3	50	150	5	No	5	No			Yes	PCC, KH	300
Gondar	20	Gondar	Male	51	Degree	Yes	6600	Yes	Did not know	No	Yes	No	0		No		No				No									Yes	3	15	45	5	No	5	No			Yes	CFPT, KH	500
Gondar	21	Gondar	Male	29	Diploma	No	2200	Yes	Rabies, TB	Yes	Yes	Yes	1	Abdominal pain, Vomiting	No		No				Hw	180	0	180						No					Yes		No			Yes	CFPT, KH	300
Gondar	22	Gondar	Femal	32	Degree	Yes	6036	Yes	Anthrax	Yes	No	No	0		Yes	3	Yes	2	1	3	Hc	150	120	30	11	2	2	2	5	Yes	12	25	300	6	No	5	No			Yes	CFPT, KH	600
Gondar	23	Gondar	Femal	35	Diploma	Yes	3840	No	Did not know	No	Yes	No	0		No		Yes	1	1	2	Hc, Th	115	15	100	8	1		1	7	Yes	8	25	100	5	No	7	No			Yes	CFF, KH	1000
Gondar	24	Gondar	Male	21	High School	No	1000	Yes	Rabies	Yes	Yes	Yes	1	Abdominal Pain, Prostration, Vomiting	Yes	1	Yes	1		2	Hc	200	20	180	1	1		1	5	Yes	4	20	80	3	No	3	No			No	No
Gondar	25	Gondar	Male	52	Diploma	Yes	5000	Yes	Salmonellosis, Rabies	Yes	Yes	Yes	2	Abdominal Pain, Prostration, Vomiting	No		No				Hc	260	40	220	4	2	1	1	5	Yes	10	20	200	5	No	5	No			Yes	CFPT, KH	800
Gondar	26	Gondar	Male	48	Degree	Yes	5600	Yes	Did not know	Yes	Yes	No	0		Yes	2	Yes	1	1	2	Hc	120	20	100	2	2	1	2	5	Yes	4	30	120	5	No	7	No			Yes	CFF, KH	1500
Gondar	27	Gondar	Femal	47	Degree	No	7200	No	Did not know	No	Yes	No	0		No		No				No									Yes	3	35	105	3	No	5	No			Yes	CFPT, KH	800
Gondar	28	Gondar	Male	60	Diploma	No	4400	No	Did not know	No	Yes	No	0		Yes	1	Yes	1		1	Hc	400	320	80	6	1	1	1	5	Yes	6	25	150	7	No	5	No			Yes	CFPT, KH	600
Gondar	29	Gondar	Male	28	High School	No	2000	Yes	Teaniasis	Yes	Yes	No	0		No		No				No									No					Yes		No			No	No
Gondar	30	Gondar	Femal	36	Degree	Yes	8750	Yes	Teaniasis, Rabies	Yes	Yes	No	0		Yes	1	Yes	1		2	Hc	160	120	40	2	1		1	5	Yes	4	50	200	6	No	3	No			Yes	CFPT, KH	1200
Gondar	31	Gondar	Femal	41	Diploma	No	3680	Yes	Did not know	No	Yes	No	0		No		No				No									Yes	4	40	160	5	No	5	No			Yes	CFPT, KH	1000
Gondar	32	Gondar	Femal	46	Master	Yes	8600	Yes	Teaniasis, Rabies	Yes	Yes	No	0		No		No				No									Yes	5	30	150	6	No	10	No			Yes	CFPT, KH	1500
Gondar	33	Gondar	Male	46	Diploma	Yes	4500	Yes	Rabies, TB	Yes	No	No	0		Yes	2	Yes	1	1	3	Hc	160	100	160	4	2	1	2	5	Yes	3	40	120	7	No	5	No			Yes	CFF, KH	1200
Gondar	34	Gondar	Male	64	Diploma	Yes	4800	No	Did not know	No	Yes	No	0		Yes	2	Yes	2	1	3	Hc, Hw	300	140	160	4	3		2	7	Yes	3	40	120	5	No	5	No			Yes	CFF, KH	250
Gondar	35	Gondar	Femal	40	Degree	No	5200	No	Did not know	No	Yes	No	0		Yes	1	Yes	1		2	Hc	180	120	60	0.5	1		1	3	No					Yes		No			Yes	CFPT, KH	500
Gondar	36	Gondar	Male	63	Master	Yes	7250	Yes	Salmonellosis, Rabies	Yes	Yes	Yes	2	Prostration, Fever	Yes	1	Yes	2		3	Hc	120	100	20	1	2		2	10	Yes	4	45	180	5	No	7	No			Yes	CFPT, KH	2000
Gondar	37	Gondar	Male	53	Diploma	Yes	4800	No	Did not know	No	Yes	No	0		No		Yes	1	1	1	Hc, Hw	90	20	70	8	1	1	1	3	Yes	4	30	120	5	No	5	No			Yes	CFPT, KH	800
Gondar	38	Gondar	Male	24	Diploma	No	2000	Yes	Teaniasis	Yes	Yes	Yes	1	Abdominal pain, Diarrhoea	No		No				Hc	360	260	100	4	2		1	3	No					Yes		No			No	No
Gondar	39	Gondar	Male	50	Diploma	No	4650	Yes	Rabies, TB	Yes	Yes	No	0		Yes	1	Yes	1		2	Hc, Hw	230	200	30	5	1		1	5	No					Yes		No			Yes	CFF, KH	200
Gondar	40	Gondar	Male	41	Degree	Yes	5200	Yes	Did not know	Yes	Yes	No	0		Yes	2	Yes	1	1	3	Hc	70	20	50	2	1		1	1	Yes	4	20	80	5	No	5	No			Yes	CFPT, KH	1200
Gondar	41	Gondar	Femal	28	Diploma	No	3500	Yes	Did not know	No	Yes	No	0		Yes	1	Yes	1		1	Hc	180	120	60	2	1		1	3	Yes	3	40	120	5	No	7	No			Yes	CFPT, KH	600
Gondar	42	Gondar	Male	45	Diploma	No	4200	Yes	Salmonellosis, Rabies	Yes	Yes	Yes	1	Abdominal pain, Fever, Head ache	No		No				Self	150	0	150						No					Yes		No			No	No
Gondar	43	Gondar	Male	36	High School	No	2500	Yes	Did not know	No	Yes	No	0		Yes	1	Yes	1		3	Hc	250	115	135	3	2	1	2	5	Yes	4	25	100	5	No	7	No			Yes	CFPT, KH	1000
Gondar	44	Gondar	Male	48	Degree	Yes	5200	Yes	Salmonellosis, Teaniasis	Yes	Yes	Yes	2	Abdominal pain, Fever	No		No				Hc, Hw	240	50	190	4	2	1		1	Yes	4	40	160	5	No	5	No			No	No
Gondar	45	Gondar	Femal	39	Degree	Yes	6200	Yes	Salmonellosis	Yes	Yes	No	0		Yes	2	Yes	1	1	2	Hc	150	30	120	1	2		2	3	Yes	6	35	210	3	No	5	No			Yes	CFF, KH	800
Gondar	46	Gondar	Male	46	Degree	Yes	7680	Yes	Salmonellosis	Yes	Yes	No	0		No		No				Hc, Hw	140	40	100	2	1		1	3	Yes	3	50	150	5	No		No			Yes	PCC, KH	600
Gondar	47	Gondar	Male	48	Diploma	Yes	5200	Yes	Salmonellosis	Yes	Yes	Yes	1	Abdominal pain, Vomiting	Yes	2	Yes		1	3	Hw	40	0	40						No					Yes		No			No	No
Gondar	48	Gondar	Male	28	Diploma	No	4800	Yes	Salmonellosis	Yes	Yes	No	0		No		No				No									Yes	6	30	180	5	No	4	No			Yes	CFPT, KH	1500
Gondar	49	Gondar	Male	28	Degree	No	3000	Yes	Anthrax, Rabies	Yes	Yes	No	0		Yes	1	Yes	1		3	Hc	35	15	20	2	1		1	2	Yes	2	100	200	7	No	3	No			Yes	CFPT, KH	3000
Gondar	50	Gondar	Male	48	Diploma	Yes	4500	No	Did not know	No	Yes	No	0		Yes	2	No				Hc	130	30	100	1	1	1	1	3	Yes	6	70	420	8	No	5	No			Yes	CFPT, KH	1300
Gondar	51	Gondar	Femal	31	Diploma	No	3000	No	Did not know	No	Yes	No	0		Yes	1	No				Self	130	0	130						Yes	3	50	150	5	No	7	No			No	No
Gondar	52	Gondar	Male	28	High School	No	1000	No	Did not know	No	Yes	No	0		Yes	1	No				Hc	270	120	150	3	1	1	1	3	Yes	5	30	150	5	No	7	No			Yes	CFPT, KH	700
Gondar	53	Gondar	Male	39	Degree	Yes	7800	Yes	Anthrax, Rabies	Yes	Yes	No	0		No		No				No									Yes	4	100	400	3	No	5	No			Yes	CFPT, KH	2000
Gondar	54	Gondar	Femal	29	Diploma	No	3000	Yes	Did not know	No	Yes	No	0		Yes	1	No				Hw	30	0	30						Yes	3	20	60	5	No	10	No			Yes	PCC, KH	500
Gondar	55	Gondar	Male	51	Diploma	Yes	4200	Yes	Anthrax, Teaniasis	Yes	Yes	Yes	2	Fever, Head ache	Yes	2	Yes	1	1	1	Hc	140	100	40	8	2	1	2	3	Yes	8	25	200	10	No	5	No			Yes	CFPT, KH	1500
Gondar	56	Gondar	Male	34	Diploma	Yes	3750	Yes	Rabies	Yes	Yes	Yes	2	Abdominal pain	Yes	1	Yes	1		2	Hc	180	30	150	1	2			10	Yes	3	15	45	3	Yes		No			Yes	CFPT, KH	100
Gondar	57	Gondar	Male	61	Illitrat	Yes	3000	Yes	Anthrax, Rabies	No	Yes	No	0		Yes	1	Yes	1	1	1	Hc, Hw	80	20	60	8	1		1	3	No					Yes		No			No	No
Gondar	58	Gondar	Male	40	Degree	Yes	6200	Yes	Did not know	Yes	Yes	No	0		Yes	2	No				Hc	220	120	100	2	1		1	3	Yes	3	100	300	5	No	5	No			Yes	CFPT, KH	800
Gondar	59	Gondar	Male	56	Diploma	No	4800	No	Did not know	No	Yes	No	0		No		No				No									No					Yes		No			No	No
Gondar	60	Gondar	Male	42	Diploma	Yes	5600	Yes	Teaniasis	Yes	Yes	No	0		Yes	2	Yes	1	1	3	Hc	450	300	150	8	2	1	2	10	Yes	6	50	300	5	No	10	No			Yes	CFPT, KH	500
Gondar	61	Gondar	Male	41	Degree	Yes	6720	Yes	Did not know	Yes	Yes	No	0		No		No				No									Yes	4	40	160	7	No	7	No			Yes	CFPT, KH	450
Gondar	62	Gondar	Male	48	Diploma	Yes	2400	No	Did not know	No	Yes	No	0		Yes	2	Yes		2	5	Self	160	0	160						Yes	6	30	180	5	No	7	No			No	No
Gondar	63	Gondar	Femal	36	Degree	No	5200	No	Did not know	No	Yes	No	0		Yes	1	Yes	1		1	Hc	300	180	120	6	2		2	5	Yes	8	25	100	7	No	7	No			Yes	CFPT, KH	400
Gondar	64	Gondar	Femal	46	Illitrat	Yes	1200	No	Did not know	No	No	No	0		Yes	1	Yes	1		1	Hc, Th	85	10	75	4	1		1		No					Yes		No			No	No
Gondar	65	Gondar	Male	28	High School	No	2500	No	Did not know	No	Yes	No	0		Yes	2	Yes	1		1	Hc	75	8	67	2	1		1	3	Yes	5	10	50	3	No	3	Yes	2	7	No	No
Gondar	66	Gondar	Male	48	Diploma	No	4800	No	Did not know	No	Yes	No	0		Yes	1	Yes	1		1	Hc	65	10	55	2	2		2	7	Yes	3	35	105	5	No	3	No			Yes	CFPT, KH	150
Gondar	67	Gondar	Male	56	Illitrat	Yes	2000	Yes	Teaniasis, Rabies	No	No	No	0		No		No				No									Yes	12	10	120	3	No	3	No			Yes	CFPT, KH	250
Gondar	68	Gondar	Male	32	Diploma	No	4250	Yes	Did not know	No	Yes	No	0		No		No				No									No					Yes		No			Yes	CFPT, KH	500
Gondar	69	Gondar	Male	38	High School	No	2650	No	Did not know	No	Yes	No	0		Yes	1	No				Hc	90	20	70	6	2		2	3	Yes	5	30	250	5	No	3	No			Yes	CFPT, KH	350
Gondar	70	Gondar	Male	39	Diploma	No	3200	Yes	Salmonellosis, Teaniasis	Yes	Yes	Yes	1	Abdominal pain, unable to feed	Yes	1	Yes	1		1	Hc	170	115	55	5	2		2	3	Yes	5	25	125	10	No	5	No			No	No
Gondar	71	Gondar	Male	45	High School	Yes	3000	Yes	Did not know	No	Yes	No	0		No		Yes	1	1	3	Hc	200	40	160	6	2		2	5	Yes	7	10	70	10	No	5	No			Yes	CFPT, KH	500
Gondar	72	Gondar	Femal	32	High School	No	1200	Yes	Did not know	No	No	No	0		No		Yes		2	4	Hc	150	0	150						No					Yes		No			Yes	CFPT, KH	200
Gondar	73	Gondar	Femal	36	Degree	Yes	5600	Yes	Teaniasis, Rabies	Yes	Yes	No	0		Yes	1	Yes	1		1	Hc	140	40	100	6	1		1	7	Yes	7	20	140	12	No	10	No			Yes	CFF, KH	300
Gondar	74	Gondar	Male	48	Diploma	Yes	4800	Yes	Did not know	Yes	Yes	Yes	2	Abdominal pain, unable to feed	Yes	1	Yes	1		3	Hc	60	20	40	3	1		1	5	Yes	6	15	90	14	No	3	No			Yes	CFPT, KH	450
Gondar	75	Gondar	Male	56	Diploma	Yes	5200	Yes	Teaniasis, Rabies	Yes	Yes	No	0		No		No				No									Yes	3	20	60	5	No	3	No			Yes	CFF, KH	250
Gondar	76	Gondar	Femal	51	Diploma	Yes	4800	No	Did not know	No	Yes	No	0		No		No				No									Yes	4	20	80	3	No	3	No			Yes	CFPT, KH	200
Gondar	77	Gondar	Male	57	Diploma	Yes	4860	Yes	Teaniasis, Rabies	Yes	No	No	0		No		No				No									No					Yes		No			Yes	CFPT, KH	350
Gondar	78	Gondar	Male	49	Illitrat	Yes	3000	Yes	Rabies	No	No	No	0		Yes	2	Yes	2		5	Hc	350	150	200	6	1		2	14	Yes	8	15	120	7	No	7	No			Yes	CFPT, KH	400
Gondar	79	Gondar	Femal	36	High School	Yes	1200	No	Did not know	No	Yes	No	0		No		No				No									Yes	4	15	60	3	No	3	No			No	No
Gondar	80	Gondar	Male	35	Diploma	No	3200	No	Did not know	No	Yes	No	0		Yes	1	Yes	1		2	Hc	140	40	100	6	2	4	2	5	Yes	10	10	100	14	No	7	No			Yes	CFPT, KH	300
Gondar	81	Gondar	Femal	28	Diploma	No	4000	Yes	Did not know	Yes	Yes	No	0		Yes	2	Yes	1		5	Hc	60	20	40	3	1	1	1	3	Yes	4	20	80	5	No	5	No			Yes	CFF, KH	500
Gondar	82	Gondar	Femal	29	Degree	Yes	5200	Yes	Teaniasis, Rabies	Yes	Yes	No	0		No		No				No									Yes	3	20	60	3	No	5	No			Yes	CFF, KH	450
Gondar	83	Gondar	Femal	32	Degree	Yes	6800	Yes	Did not know	No	Yes	No	0		Yes	1	Yes	1		3	Hc	240	140	100	6	1	1	1	3	Yes	4	20	80	7	No	3	No			No	No
Gondar	84	Gondar	Male	24	Diploma	No	2400	Yes	Did not know	No	Yes	No	0		No		Yes	1		2	Hc	60	15	45	3	2		2	5	Yes	2	20	40	3	No	3	No			Yes	CFPT, KH	800
Gondar	85	Gondar	Femal	36	Degree	Yes	5200	Yes	Salmonellosis, Teaniasis	Yes	Yes	Yes	2	Abdominal pain, unable to feed	No		No				Hc	240	200	40	4	1		1	5	Yes	3	25	75	5	No	5	No			Yes	CFF, KH	1500
Gondar	86	Gondar	Male	39	Degree	No	5800	Yes	Salmonellosis, Teaniasis	No	No	No	0		Yes	1	Yes	1		1	Hc	80	20	60	2	1		1	10	Yes	6	50	300	10	No	7	No			Yes	CFPT, KH	1000
Gondar	87	Gondar	Femal	42	Diploma	Yes	4200	No	Did not know	No	No	No	0		No		No				No									Yes	3	10	30	7	No	3	No			No	No
Gondar	88	Gondar	Male	48	Diploma	No	3000	Yes	Salmonellosis, Teaniasis	Yes	Yes	Yes	1	Abdominal pain	No		No				Hc	320	250	70	6	4	2	4	5	No					Yes		No			Yes	PCC, KH	500
Gondar	89	Gondar	Male	24	Diploma	No	3000	Yes	Did not know	No	No	No	0		No		No				No									No					Yes		No			Yes	PCC, KH	700
Gondar	90	Gondar	Male	56	Illitrat	No	2500	No	Did not know	No	No	No	0		Yes	1	No				Self	30	0	30						Yes	3	13	39	5	No		No			No	No
Gondar	91	Gondar	Femal	28	Diploma	No	3600	No	Did not know	No	Yes	No	0		Yes	1	Yes	1		3	Hc	240	40	200	2	2		2	5	Yes	10	15	150	7	No	3	No			Yes	CFPT, KH	1300
Gondar	92	Gondar	Male	65	Diploma	Yes	8200	Yes	Teaniasis, Rabies	Yes	Yes	Yes	2	Abdominal pain, unable to feed	No		No				Hc	240	150	90	8	2	1	1	5	Yes	3	20	60	3	No	5	No			Yes	CFPT, KH	1500
Gondar	93	Gondar	Femal	28	High School	No	1500	No	Did not know	No	No	No	0		Yes	1	Yes	1		1	Hc	80	20	60	3	2	2	2	5	Yes	10	10	100	14	No	7	No			Yes	CFF, KH	800
Gondar	94	Gondar	Male	46	Degree	Yes	5200	Yes	Salmonellosis, Teaniasis	Yes	Yes	Yes	1	Abdominal pain, unable to feed	No		No				Hc	120	20	100	7	1	1	1	4	Yes	4	10	40	5	No	3	No			No	No
Gondar	95	Gondar	Femal	46	Diploma	Yes	4500	No	Did not know	No	Yes	No	0		Yes	1	Yes	1		2	Hc	160	120	40	4	1	1	1	3	Yes	5	15	75	10	No	5	No			Yes	CFF, KH	1500
Gondar	96	Gondar	Male	48	Degree	Yes	6800	Yes	Did not know	Yes	No	No	0		No		No				No									No					Yes		No			No	No
Gondar	97	Gondar	Male	38	Diploma	No	4560	No	Did not know	No	No	No	0		No		No				No									Yes	6	40	240	6	No	5	No			Yes	CFPT, KH	1500
Gondar	98	Gondar	Male	42	Master	Yes	8650	Yes	Did not know	Yes	Yes	No	0		No		Yes	2		2	Hc	280	80	200	8	1	1	1	7	No					Yes		No			No	No
Gondar	99	Gondar	Femal	36	High School	Yes	3000	No	Did not know	Yes	No	No	0		No		Yes	1	1	1	Hc	80	20	60	2	2		1	5	No					Yes		No			Yes	CFPT, KH	800
Gondar	100	Gondar	Male	58	Diploma	Yes	5200	Yes	Anthrax, Rabies	Yes	Yes	Yes	2	Abdominal pain, Fever	No		Yes	2		3	Hc, Hw	140	50	90	2	1	1		10	Yes	5	25	125	6	No	3	Yes			Yes	CFPT, KH	1000
Gondar	101	Gondar	Male	64	Diploma	Yes	5400	Yes	Anthrax	Yes	Yes	No	0		No		No				No									No					Yes		No			Yes	CFF, KH	1200
Gondar	102	Gondar	Femal	39	Degree	No	6800	No	Did not know	Yes	No	No	0		No		No				Hw	420	320	100	1	1		1	6	Yes	8	30	240	7	No	5	No			Yes	CFPT, KH	1200
Gondar	103	Gondar	Femal	42	Degree	Yes	6800	No	Did not know	No	Yes	No	0		No		Yes	1		3	No									Yes	6	40	240	10	No	8	No			Yes	PCC, KH	1500
Gondar	104	Gondar	Male	55	Diploma	Yes	5400	No	Did not know	No	Yes	No	0		No		Yes	3		2	Hw	80	0	80						Yes	8	40	320	7	No	7	No			No	No
Gondar	105	Gondar	Femal	30	Degree	No	5000	Yes	Anthrax	Yes	No	No	0		No		No				No									Yes	5	50	250	8	No	3	No			No	No
Gondar	106	Gondar	Femal	34	Diploma	Yes	4200	No	Did not know	Yes	Yes	Yes	1	Abdominal pain, Diarroea	No		No				Self	150	0	150						Yes	5	50	250	5	No		No			Yes	CFPT, KH	1200
Gondar	107	Gondar	Male	38	High School	No	2500	Yes	Did not know	No	Yes	No	0		Yes	1	No				Hc	45	15	30	1	2		2	3	No					Yes		No			No	No
Gondar	108	Gondar	Male	42	Degree	Yes	6800	Yes	Salmonellosis, Anthrax	Yes	Yes	Yes	2	Abdominal pain, Vomiting, Fever	No		No				Hc	950	800	150	4	1		1	5	Yes	10	30	300	7	Yes		No			Yes	PCC, KH	700
Gondar	109	Gondar	Femal	45	Degree	Yes	6400	No	Did not know	Yes	No	No	0		No		Yes	2		5	Hc	250	50	200	4	2		1	8	Yes	5	40	200	7	No	4	No			No	No
Gondar	110	Gondar	Femal	28	Diploma	No	3800	No	Did not know	No	Yes	No	0		No		Yes	1		1	Hc	650	450	200	6	2		2	7	No					Yes		No			Yes	CFF, KH	500
Gondar	111	Gondar	Male	52	Degree	Yes	6800	Yes	Anthrax, Rabies	Yes	Yes	No	0		No		Yes	1	1	3	Hc	820	620	200	6	2		1	6	Yes	5	40	200	7	No	4	No			Yes	CFPT, KH	800
Gondar	112	Gondar	Male	38	Diploma	No	4500	No	Did not know	No	Yes	No	0		No		Yes	2		5	Hc	80	20	60	5	2		1	3	Yes	6	40	240	5	No	6	No			No	No
Gondar	113	Gondar	Male	28	High School	No	1500	No	Did not know	No	Yes	No	0		No		No				No									No					Yes		No			No	No
Gondar	114	Gondar	Femal	32	Diploma	No	4500	Yes	Salmonellosis, Rabies	Yes	Yes	No	0		No		No				No									Yes	6	50	300	5	No	10	No			Yes	CFPT, KH	1200
Gondar	115	Gondar	Male	57	High School	No	4000	No	Did not know	No	Yes	No	0		No		Yes	1		1	Hc	70	20	50	5	1	1	1	3	Yes	4	75	300	5	No	5	No			Yes	CFF, KH	1500
Gondar	116	Gondar	Male	48	Diploma	No	4500	Yes	Anthrax, Teaniasis	No	Yes	No	0		No		Yes	1		1	No									Yes	4	50	200	6	Yes		No			Yes	PCC, KH	300
Gondar	117	Gondar	Male	54	Degree	Yes	7800	Yes	Salmonellosis, Anthrax	Yes	Yes	Yes	2	Abdominal pain, Diarrhoea	No		No				Hc	240	40	200	3	1	1	1	3	Yes	10	35	350	7	No	5	No			Yes	CFF, KH	400
Gondar	118	Gondar	Femal	38	Degree	Yes	5800	Yes	Did not know	Yes	No	No	0		Yes	3	Yes	2		3	Hc	130	30	100	2	1		1	5	Yes	5	60	300	5	No	3	No			Yes	CFPT, KH	500
Gondar	119	Gondar	Male	50	Degree	Yes	6800	No	Did not know	Yes	Yes	No	0		No		Yes	2		1	Hc	120	20	100	7	1		1	5	Yes	5	50	250	3	No	3	No			Yes	CFF, KH	1000
Gondar	120	Gondar	Male	52	Diploma	Yes	5000	No	Did not know	No	Yes	No	0		Yes	2	No				Hc	100	20	80	4	1	1	2	5	Yes	6	40	240	5	No	3	No			Yes	PCC, KH	600
Gondar	121	Gondar	Male	48	Degree	Yes	6200	Yes	Anthrax, Rabies	Yes	Yes	No	0		No		Yes	2		1	Hc	60	15	45	6	2		2	5	Yes	7	50	350	5	No	10	No			Yes	CFF, KH	3000
Gondar	122	Gondar	Femal	36	Diploma	Yes	4800	No	Did not know	No	Yes	No	0		No		Yes	2		3	Self	90	0	90						No					Yes		No			No	No
Gondar	123	Gondar	Male	48	High School	Yes	2600	Yes	Anthrax, Rabies	No	Yes	No	0		Yes	2	Yes	1	2	3	Hc	110	30	80	4	2		2	3	Yes	5	60	300	5	No	7	No			Yes	PCC, KH	1800
Gondar	124	Gondar	Male	56	Degree	Yes	6200	Yes	Did not know	Yes	Yes	No	0		No		Yes	2		3	No									Yes	6	40	240	5	No	3	No			No	No
Gondar	125	Gondar	Femal	39	Diploma	No	4500	No	Did not know	No	Yes	No	0		No		Yes	1		1	Hc	170	50	120	6	1		1	5	No					Yes		No			No	No
Gondar	126	Gondar	Male	52	Degree	Yes	6800	Yes	Did not know	Yes	Yes	Yes	2	Abdominal pain, Diarrhoea, Vomiting	No		Yes	2	1	3	Hc, Hw	280	180	100	6	3	2	3	7	Yes	5	60	300	7	No	5	No			Yes	CFF, KH	1600
Gondar	127	Gondar	Femal	39	Degree	No	5800	Yes	Did not know	No	Yes	No	0		Yes	1	No				Hc	200	160	40	8	1		1	3	Yes	4	75	300	3	No	5	No			Yes	CFPT, KH	250
Gondar	128	Gondar	Male	45	Degree	Yes	6760	Yes	Salmonellosis, Anthrax	No	Yes	Yes	1	Diarrhoea, Unable feed	Yes	1	No				Hc	160	100	60	6	1		1	4	Yes	6	50	300	5	No	3	No			No	No
Gondar	129	Gondar	Male	48	Diploma	No	4800	Yes	Anthrax, Teaniasis	Yes	No	No	0		No		Yes	1		3	Hc	80	25	45	2	1		1	2	No					Yes		No			Yes	CFPT, KH	300
Gondar	130	Gondar	Male	36	Degree	Yes	4800	No	Did not know	No	Yes	No	0		Yes	1	No				Self	100	0	100						Yes	5	60	300	3	No	5	No			No	No
Gondar	131	Gondar	Femal	45	Master	Yes	9028	Yes	Anthrax	Yes	No	No	0		No		Yes		1	2	Hc, Hw	50	10	40	2	1		1		Yes	6	20	120	5	No	3	No			Yes	CFPT, KH	300
Gondar	132	Gondar	Femal	36	Degree	Yes	6809	Yes	Anthrax, Rabies	No	Yes	No	0		No		No				No									Yes	2	40	80	3	No	4	No			Yes	CFPT, KH	450
Gondar	133	Gondar	Femal	26	Degree	Yes	4748	Yes	Rabies	Yes	No	No	0		Yes	1	No				Hc, Hw	220	150	70	3	1		1	1	Yes	5	30	150	3	Yes		No			Yes	CFF, KH	700
Gondar	134	Gondar	Femal	38	Diploma	Yes	4800	Yes	Did not know	Yes	No	No	0		Yes	1	Yes	1		3	Hc, Hw	150	50	100	3	1		1	5	Yes	4	50	200	5	No	5	No			Yes	PCC, KH	600
Gondar	135	Gondar	Male	45	Degree	Yes	8200	Yes	Anthrax, Rabies	Yes	Yes	No	0		No		No				No									Yes	2	50	100	3	No	5	No			Yes	CFPT, KH	500
Gondar	136	Gondar	Male	40	High School	No	3000	Yes	Did not know	No	Yes	No	0		No		Yes		1	2	Th	60	0	60						No					Yes		No			No	No
Gondar	137	Gondar	Male	48	Degree	Yes	7200	Yes	Anthrax, Rabies	Yes	Yes	No	0		Yes	1	Yes	1	1	2	Hc	80	20	60	3	2		2		Yes	5	10	50	10	No	10	No			Yes	CFPT, KH	300
Gondar	138	Gondar	Femal	31	Diploma	No	1200	Yes	Did not know	No	Yes	No	0		Yes	1	Yes	1		3	Hc	80	20	60	3	2		2	3	Yes	5	10	50	10	No	10	No			Yes	CFPT, KH	300
Gondar	139	Gondar	Femal	31	Diploma	No	4200	Yes	Anthrax, Rabies	Yes	No	No	0		No		Yes	1		3	Hc	120	80	40	3	2		2	3	Yes	6	40	240	7	No	10	No			Yes	CFPT, KH	1200
Gondar	140	Gondar	Femal	56	Degree	Yes	7600	Yes	Did not know	Yes	No	No	0		Yes	2	Yes	2	1	2	Self	120	0	120					3	Yes	4	35	140	7	No	10	No			Yes	CFF, KH	2000
Gondar	141	Gondar	Male	58	Diploma	Yes	4500	No	Did not know	No	Yes	No	0		No		No				No									Yes	2	50	100	4	No	5	No			Yes	CFPT, KH	800
Gondar	142	Gondar	Male	45	Degree	Yes	6800	Yes	Did not know	Yes	Yes	Yes	2	Abdominal pain, Diarrhoea, Vomiting	No		No				Hc, Hw	150	30	120	3	1		1	5	Yes	4	30	120	10	No	7	No			Yes	PCC, KH	800
Gondar	143	Gondar	Male	40	Diploma	Yes	3934	Yes	Rabies, TB	Yes	No	No	0		No		No				No									Yes	6	40	240	3	No	3	No			Yes	CFPT, KH	800
Gondar	144	Gondar	Femal	39	Degree	Yes	5200	Yes	Salmonellosis	Yes	Yes	Yes	2	Abdominal pain, Vomiting	Yes	2	Yes	1	2	3	Hc	140	40	100	3	2	1	1	33	Yes	5	10	50	6	No	7	No			No	No
Gondar	145	Gondar	Femal	42	Degree	Yes	6600	No	Did not know	No	Yes	No	0		Yes	2	No				Hc	120	30	90	6	2		2	3	Yes	5	30	150	3	No	3	No			Yes	CFPT, KH	1000
Gondar	146	Gondar	Male	38	Degree	No	5600	Yes	Salmonellosis	Yes	Yes	Yes	1	Abdominal pain, Fever	No		No				No									Yes	6	40	240	5	No	5	No			Yes	CFPT, KH	400
Gondar	147	Gondar	Male	56	Diploma	No	4500	Yes	Did not know	No	Yes	No	0		No		Yes				No									No					Yes		No			Yes	CFPT, KH	600
Gondar	148	Gondar	Male	28	Diploma	No	3000	Yes	Anthrax, Teaniasis	Yes	Yes	Yes	1	Head ache, Fever	No		Yes	1		2	Hc	50	10	40	5	2		1	8	Yes	3	40	120	5	No	3	No			Yes	PCC, KH	700
Gondar	149	Gondar	Male	54	Degree	Yes	6800	Yes	Anthrax, Teaniasis	Yes	Yes	No	0		Yes	2	Yes	2		3	Hc	240	180	60	6	2		2	3	Yes	5	50	250	3	No	4	No			Yes	CFPT, KH	1500
Gondar	150	Gondar	Male	45	Degree	Yes	6500	Yes	Did not know	No	Yes	No	0		Yes	2	No				Hc	180	100	80	4	1	1	1	5	Yes	6	40	240	6	No	7	No			Yes	PCC, KH	1800
Gondar	151	Gondar	Male	45	Degree	Yes	9028	Yes	Anthrax, Teaniasis	Yes	No	No	0		Yes	2	No				Hc	160	20	140	6	1		1	3	No					Yes		No			Yes	CFPT, KH	300
Gondar	152	Gondar	Male	30	Diploma	No	4500	No	Did not know	No	Yes	No	0		No		Yes	2	1	5	Hc	560	400	160	8	1		1	3	Yes	4	60	240	5	No	3	No			No	No
Gondar	153	Gondar	Male	35	Degree	No	6800	Yes	Anthrax, Rabies	Yes	Yes	Yes	1	Head ache, Unable feed	No		Yes	1		3	Hc	80	20	60	3	1	1	1	3	Yes	5	30	150	6	No	3	No			No	No
Gondar	154	Gondar	Male	38	Degree	No	8600	Yes	Did not know	Yes	Yes	No	0		No		Yes	1		1	Self	120	0	120						Yes	3	50	150	2	Yes		No			No	No
Gondar	155	Gondar	Male	46	Master	Yes	8060	Yes	Rabies	Yes	Yes	No	0		Yes	2	Yes	1	1	1	Hc	360	260	100	8	1	1		3	Yes	8	30	240	7	No	5	No			Yes	CFPT, KH	1200
Gondar	156	Gondar	Male	56	Master	Yes	7600	Yes	Rabies	Yes	Yes	Yes	2	Fever, Head ache	No		Yes	2		1	Hc	180	40	140	8	2		1	3	Yes	6	50	300	5	No	5	No			Yes	CFPT, KH	1000
Gondar	157	Gondar	Male	29	High School	No	3000	Yes	Did not know	Yes	Yes	No	0		No		No				No									No					Yes		No			Yes	CFF, KH	500
Gondar	158	Gondar	Male	48	Degree	Yes	6200	Yes	Rabies	Yes	Yes	No	0		Yes	2	No				Hc	90	20	70	6	2		1	3	Yes	5	50	250	6	No	3	No			Yes	CFF, KH	1200
Gondar	159	Gondar	Male	56	Diploma	Yes	4800	Yes	Teaniasis, Rabies	Yes	Yes	Yes	2	Abdominal pain, Fever	Yes	2	Yes	2	1	1	Hc	190	30	160	6	2	1	2	5	Yes	6	40	240	3	No	3	No			No	No
Gondar	160	Gondar	Male	48	Diploma	Yes	4200	Yes	Rabies	Yes	No	No	0		Yes	2	No				Hc	130	100	30	1	1		1	3	Yes	5	50	250	3	No	3	No			Yes	CFPT, KH	1500
Gondar	161	Gondar	Femal	32	Degree	Yes	5200	Yes	Did not know	Yes	No	No	0		No		No				Hc	180	50	130	6	1	1	1	10	Yes	5	40	200	3	No	7	No			Yes	CFF, KH	1000
Gondar	162	Gondar	Male	61	Degree	Yes	6800	Yes	Anthrax, Rabies	Yes	Yes	No	0		No		Yes	2	2	3	Hc	170	50	120	5	1		1	8	Yes	6	20	120	5	No	7	No			Yes	PCC, KH	2000
Gondar	163	Gondar	Male	48	Degree	Yes	6800	Yes	Did not know	Yes	Yes	No	0		Yes	2	Yes	2		1	Hc	190	100	90	2	1		1	5	Yes	7	40	280	6	No	5	No			Yes	CFF, KH	500
Gondar	164	Gondar	Male	38	Diploma	Yes	3800	Yes	TB	Yes	Yes	Yes	1	Unable Feed, Fever	No		Yes	1	1	1	Hc	180	30	150	3	1		1	5	Yes	4	50	200	5	No	3	No			Yes	CFPT, KH	800
Gondar	165	Gondar	Male	48	Master	Yes	7600	Yes	Salmonellosis, Anthrax	Yes	Yes	No	0		No		Yes	1	1	3	Hw	190	0	190						Yes	8	50	400	5	No	5	No			Yes	CFPT, KH	2500
Gondar	166	Gondar	Male	38	Degree	No	5800	No	Did not know	Yes	Yes	No	0		No		No				No									Yes	5	50	250	6	No	5	No			Yes	CFF, KH	1800
Gondar	167	Gondar	Male	56	High School	Yes	4000	Yes	Rabies	Yes	Yes	Yes	2	Head ache, Fever	No		Yes	1	2	3	Hc	780	580	200	7	2		1	8	No					Yes		No			Yes	CFPT, KH	300
Gondar	168	Gondar	Femal	36	Diploma	No	3000	Yes	Salmonellosis, Rabies	No	Yes	Yes	1	Abdominal pain, Diarrhoea	No		No				Th	60	0	60						No					Yes		No			No	No
Gondar	169	Gondar	Femal	37	Degree	Yes	5600	No	Did not know	No	Yes	No	0		No		Yes	2		1	Hc	40	10	30	5	1	1	1	7	Yes	8	45	360	5	No	5	No			Yes	CFF, KH	500
Gondar	170	Gondar	Male	28	High School	No	3000	Yes	Anthrax	Yes	Yes	Yes	1	Abdominal pain, Diarrhoea	No		No				Hc	60	20	40	6	1		1	3	No					Yes		No			No	No
Gondar	171	Gondar	Male	46	Diploma	Yes	2600	Yes	Teaniasis	Yes	Yes	Yes	1	Abdominal pain	No		Yes	1		1	Hc	360	60	300	3	2	2	1	5	Yes	2	20	40	6	No	5	No			No	No
Gondar	172	Gondar	Male	28	Illitrat	No	1000	Yes	Did not know	Yes	Yes	Yes	1	Abdominal pain	No		Yes	1		5	Hc	150	20	130	2	1			4	Yes	3	30	90	7	No	3	No			No	No
Gondar	173	Gondar	Male	49	Diploma	Yes	3200	Yes	Did not know	No	Yes	No	0		Yes	2	No				Hc	150	20	130	4	1			3	Yes	3	60	180	10	No	3	No			No	No
Gondar	174	Gondar	Male	34	Degree	No	8800	Yes	Did not know	Yes	No	No	0		Yes	2	Yes	1	1	3	Hc	280	220	60	2	1	1	1	10	Yes	8	20	160	10	No	3	No			No	No
Gondar	175	Gondar	Male	30	Degree	No	9000	Yes	Teaniasis, Rabies	Yes	No	No	0		No		Yes	1		1	No									Yes	8	30	240	7	No	3	No			Yes	CFF, KH	1400
Gondar	176	Gondar	Femal	31	Diploma	No	3000	Yes	Did not know	Yes	No	No	0		No		Yes	1		1	Hc	100	20	80	3	1	1		15	Yes	6	35	210	10	No	3	No			No	No
Gondar	177	Gondar	Male	29	Degree	No	4800	Yes	Did not know	No	Yes	No	0		Yes	1	No				Hc, Hw	280	160	120	4	0.5	2	2	3	Yes	8	30	240	7	No	7	No			Yes	CFF, KH	1300
Gondar	178	Gondar	Femal	28	Diploma	No	3250	Yes	Did not know	Yes	No	No	0		Yes	1	Yes	2		3	Hc, Hw	380	180	170	3	2			15	Yes	6	25	150	2	No	7	No			No	No
Gondar	179	Gondar	Femal	28	Degree	No	5600	No	Did not know	Yes	Yes	Yes	1	Abdominal pain	Yes	1	Yes	1		2	Hc	180	60	120	1	2			7	Yes	4	45	180	4	No	3	No			No	No
Gondar	180	Gondar	Male	49	Illitrat	Yes	1400	No	Did not know	No	Yes	No	0		No		Yes		2	1	Th	60	0	60						No					Yes		No			No	No
Gondar	181	Gondar	Male	54	Degree	Yes	6000	No	Did not know	No	No	No	0		No		Yes	2		3	Hc	50	20	30	3	1	1	1	3	Yes	8	45	360	5	No	1	No			Yes	CFF, KH	800
Gondar	182	Gondar	Male	34	Diploma	No	4200	Yes	Rabies, TB	Yes	Yes	No	0		No		Yes	1		1	Hc	80	20	60	1	2			3	No					Yes		No			Yes	CFF, KH	200
Gondar	183	Gondar	Male	48	Degree	Yes	5500	Yes	Salmonellosis	Yes	Yes	Yes	1	Abdominal pain, cough	No		Yes	1		1	Hc	150	50	100	5	2	1	1	5	Yes	8	30	90	10	No	3	No			Yes	CFPT, KH	750
Gondar	184	Gondar	Femal	30	Degree	Yes	4200	Yes	Teaniasis	Yes	Yes	Yes	2	Fever, Head ache	No		No				Hc	250	150	100	2	1			3	Yes	8	20	160	7	No	3	No			Yes	CFPT, KH	750
Gondar	185	Gondar	Male	42	Diploma	Yes	4000	No	Did not know	Yes	No	No	0		Yes	1	Yes	1	1	1	Hc	60	20	40	2	2			5	Yes	8	30	240	10	No	10	No			Yes	CFPT, KH	250
Gondar	186	Gondar	Femal	36	Illitrat	Yes	800	Yes	Did not know	No	Yes	No	0		Yes	1	No				Hw	30	0	30						Yes	6	40	240	7	No	3	No			No	No
Gondar	187	Gondar	Femal	35	Diploma	Yes	3800	Yes	Salmonellosis	Yes	Yes	Yes	2	Abdominal pain, Fever	No		Yes	1	1	1	Hc	120	20	100	3	1			7	Yes	6	40	240	14	No	3	No			Yes	CFPT, KH	250
Gondar	188	Gondar	Femal	33	Diploma	Yes	3000	Yes	Did not know	No	Yes	No	0		No		Yes	1	1	3	Hc, Hw	190	50	140	3	2	2	1	5	No					Yes		No			No	No
Gondar	189	Gondar	Male	44	High School	Yes	1500	Yes	Rabies	Yes	Yes	Yes	1	Diarrhoea, Unable feed	Yes	1	Yes	1		2	Hc	180	100	80	2	2		2	10	Yes	5	30	150	7	No	7	No			No	No
Gondar	190	Gondar	Femal	32	Degree	Yes	5200	Yes	Rabies	Yes	No	No	0		Yes	1	Yes	1		2	Hc	250	150	100	2	1			14	Yes	8	40	240	2	No	3	No			Yes	CFPT, KH	1500
Gondar	191	Gondar	Male	48	Master	Yes	8500	Yes	Rabies	Yes	Yes	No	0		No		No				No									Yes	6	50	300	3	No	3	No			Yes	CFPT, KH	700
Gondar	192	Gondar	Male	48	Illitrat	Yes	3500	No	Did not know	No	Yes	No	0		No		No				Self	80	0	80						Yes	8	25	200	3	No	3	No			Yes	CFF, KH	2000
Gondar	193	Gondar	Male	42	Master	Yes	8600	Yes	Rabies	Yes	Yes	No	0		No		Yes	2		1	Hc	350	200	150	6	2		2	3	Yes	5	50	250	4	No	5	No			No	No
Gondar	194	Gondar	Male	65	Diploma	Yes	5200	Yes	Did not know	No	No	No	0		No		No				No									No					Yes		No			Yes	CFF, KH	1400
Gondar	195	Gondar	Male	66	Diploma	No	4800	Yes	Anthrax	Yes	No	No	0		No		No				No									Yes	6	45	270	10	No	4	No			Yes	CFPT, KH	300
Gondar	196	Gondar	Femal	49	Degree	No	5500	No	Did not know	No	No	No	0		Yes	1	Yes	1		1	Hc, Hw	80	25	55	8	2	2	2	5	Yes	10	25	250	7	No	7	No			No	No
Gondar	197	Gondar	Male	34	Degree	No	5800	No	Did not know	No	Yes	No	0		No		Yes	1		1	Hc	220	150	70	4	2		1	5	Yes	8	40	320	5	No	5	No			No	No
Gondar	198	Gondar	Male	39	Degree	No	5200	No	Did not know	No	Yes	No	0		No		No				No									No					Yes		No			Yes	CFF, KH	500
Gondar	199	Gondar	Male	33	Degree	No	4500	No	Did not know	No	Yes	No	0		No		Yes	1		1	Hc	150	50	100	4	1	1	1	4	No					Yes		No			Yes	CFPT, KH	1000
Gondar	200	Gondar	Male	41	Diploma	Yes	5000	Yes	Anthrax	No	Yes	No	0		No		Yes		1	1	Hw	60	0	60						Yes	6	40	240	3	No	5	No			Yes	CFPT, KH	600
Gondar	201	Gondar	Male	45	Degree	No	6800	Yes	Anthrax	Yes	Yes	Yes	1	Head ache, Vomiting	No		No				Hc	30	10	20	6	1		1	6	Yes	5	100	500	3	No	5	No			Yes	CFF, KH	1800
Gondar	202	Gondar	Femal	42	Master	Yes	9000	Yes	Anthrax	Yes	Yes	Yes	1	Diarrhoea, Unable feed	Yes	2	Yes	2		1	Hc	240	140	100	8	2		1	3	Yes	5	50	300	6	No	2	No			Yes	CFPT, KH	1000
Gondar	203	Gondar	Male	45	Degree	Yes	5600	Yes	Anthrax	Yes	Yes	No	0		No		No				Hc, Hw	140	120	20	5	2		1	6	Yes	4	50	200	3	No	3	No			Yes	CFPT, KH	800
Gondar	204	Gondar	Male	38	Diploma	No	4800	No	Did not know	No	Yes	No	0		No		Yes	1		1	Hc	450	350	100	5	5	4	4	15	No					Yes		No			Yes	CFPT, KH	250
Gondar	205	Gondar	Male	46	Master	No	7600	Yes	Rabies	No	No	No	0		No		Yes	1		1	Hc	160	120	40	2	1		1	4	Yes	6	40	240	3	No	5	No			Yes	CFPT, KH	1800
Gondar	206	Gondar	Male	41	Diploma	Yes	3000	Yes	Anthrax	No	Yes	Yes	1	Head ache, Fever	No		No				Hc	250	200	50	5	2		1	4	No					Yes		No			Yes	CFPT, KH	450
Gondar	207	Gondar	Male	42	Diploma	Yes	5000	Yes	Anthrax	Yes	No	No	0		Yes	2	Yes	2	1	3	Hc	175	125	50	4	1		2	3	Yes	5	60	300	3	No	5	No			No	No
Gondar	208	Gondar	Male	56	Degree	Yes	7680	Yes	Did not know	Yes	Yes	Yes	1	Head ache, Fever	No		No				Hc	50	15	35	6	1		1	8	Yes	8	40	320	5	No	5	No			Yes	CFF, KH	200
Gondar	209	Gondar	Femal	33	Degree	No	6200	No	Did not know	No	No	No	0		No		Yes	1		3	Hw	70	0	70						No					Yes		No			Yes	CFPT, KH	300
Gondar	210	Gondar	Femal	34	Diploma	Yes	3000	Yes	Did not know	No	No	No	0		No		No				No									Yes	6	25	150	3	No	5	No			Yes	CFPT, KH	500
Gondar	211	Gondar	Male	35	Degree	No	7680	Yes	Anthrax	Yes	No	No	0		Yes	1	No				Self	200	0	200						Yes	6	30	180	3	No	3	No			No	No
Gondar	212	Gondar	Male	54	Diploma	Yes	5000	Yes	Did not know	Yes	No	No	0		No		No				No									No					Yes		No			Yes	CFPT, KH	800
Gondar	213	Gondar	Male	43	Degree	Yes	7680	Yes	Anthrax	Yes	Yes	No	0		Yes	2	Yes	2	1	3	Hc	320	250	70	2	1		1	5	Yes	5	50	250	6	No	5	No			No	No
Gondar	214	Gondar	Male	54	Degree	Yes	12000	Yes	Salmonellosis	Yes	No	No	0		No		No				No									Yes	6	30	180	4	No	5	No			Yes	CFPT, KH	800
Gondar	215	Gondar	Male	45	Degree	Yes	8760	Yes	Did not know	Yes	Yes	Yes	1	Head ache, Fever	No		No				Hc	100	20	80	4	1	1	1	3	Yes	6	25	150	4	No	5	No			Yes	CFPT, KH	1200
Gondar	216	Gondar	Femal	34	Diploma	No	4000	No	Did not know	No	Yes	No	0		Yes	1	Yes	1		4	Hc	180	120	60	3	1		1	5	Yes	5	60	300	3	No	5	No			No	No
Gondar	217	Gondar	Male	42	Degree	No	6200	Yes	Anthrax	Yes	Yes	Yes	1	Abdominal pain, Fever	No		No				Hc	70	20	70	8	1		1	5	No					Yes		No			Yes	CFPT, KH	1800
Gondar	218	Gondar	Femal	32	Degree	No	5000	No	Did not know	No	No	No	0		Yes	1	No				Hc	420	300	120	8	2	1	2	5	Yes	8	40	320	5	No	5	No			No	No
Gondar	219	Gondar	Male	30	High School	No	3000	No	Did not know	No	Yes	No	0		Yes	1	Yes		1	3	Hc, Hw	140	20	120	4	1		1	3	Yes	6	30	180	5	No	3	No			No	No
Gondar	220	Gondar	Male	55	Degree	Yes	8800	Yes	Anthrax	Yes	No	No	0		Yes	2	No				Hc	280	180	100	6	1		1	2	Yes	5	40	200	5	No	3	No			No	No
Gondar	221	Gondar	Male	48	Diploma	No	5000	No	Did not know	No	Yes	No	0		No		No				No									No					Yes		No			Yes	PCC, KH	1000
Gondar	222	Gondar	Male	38	Diploma	Yes	3200	No	Did not know	No	Yes	No	0		No		Yes	1	2	3	Hc	140	100	40	6	2		1	3	No					Yes		No			No	No
Gondar	223	Gondar	Femal	31	Degree	No	5400	Yes	Did not know	Yes	No	No	0		No		Yes	1		1	Hc	60	20	40	2	1		1	2	Yes	5	45	225	5	No	5	No			Yes	PCC, KH	800
Gondar	224	Gondar	Male	45	Degree	Yes	6800	Yes	Anthrax	Yes	Yes	No	0		No		No				No									Yes	6	40	240	5	No	7	No			Yes	CFPT, KH	1000
Gondar	225	Gondar	Male	44	Master	Yes	7860	Yes	Anthrax, Rabies	Yes	Yes	No	0		No		Yes	2		1	Hc, Hw	125	30	95	4	1		1	4	Yes	8	30	240	5	No	3	No			Yes	CFF, KH	500
Gondar	226	Gondar	Male	48	Degree	Yes	6200	Yes	Salmonellosis	Yes	No	No	0		No		No				No									Yes	5	40	200	3	No	7	No			Yes	CFF, KH	600
Gondar	227	Gondar	Femal	33	Degree	No	5000	Yes	Did not know	Yes	No	No	0		Yes	1	Yes	1		1	Hc	120	80	40	2	1		1	3	Yes	3	40	120	3	No	5	No			Yes	CFPT, KH	250
Gondar	228	Gondar	Male	49	Diploma	Yes	5000	Yes	Rabies	Yes	Yes	Yes	1	Abdominal pain, Fever	No		No				Hc	160	60	100	3	2		2	3	Yes	5	50	250	3	No	5	No			No	No
Gondar	229	Gondar	Male	61	Diploma	Yes	5200	Yes	Anthrax	Yes	Yes	Yes	1	Unable Feed, Fever	No		Yes	2	1	3	Hc	600	450	150	8	4	3	5	10	Yes	6	30	180	10	No		No			No	No
Gondar	230	Gondar	Male	45	High School	No	1500	Yes	Did not know	Yes	Yes	No	0		No		No				No									Yes	6	30	180	3	No	5	No			Yes	CFF, KH	600
Gondar	231	Gondar	Male	56	Diploma	No	3000	No	Did not know	No	Yes	No	0		No		Yes	1		3	Hc	50	20	30	6	2		2	5	No					Yes		No			Yes	CFPT, KH	200
Gondar	232	Gondar	Male	46	Degree	Yes	5600	Yes	Rabies	Yes	No	No	0		Yes	2	Yes	2		3	Hc	200	160	40	4	1		1	3	Yes	3	50	150	5	No	3	No			Yes	CFPT, KH	500
Gondar	233	Gondar	Male	52	Diploma	No	4800	No	Did not know	No	Yes	No	0		No		Yes	1		1	Hc	60	40	20	6	1		1	4	No					Yes		No			Yes	CFPT, KH	250
Gondar	234	Gondar	Femal	32	Diploma	No	4000	Yes	Did not know	Yes	Yes	Yes	1	Abdominal pain, Fever	No		No				Th	100	0	100						No					Yes		No			Yes	CFF, KH	300
Gondar	235	Gondar	Male	32	Degree	No	4800	Yes	Did not know	Yes	Yes	Yes	1	Abdominal pain, Vomitng	No		No				Hc	360	160	200	5	1		1	7	Yes	5	20	100	4	No	3	No			Yes	PCC, KH	400
Gondar	236	Gondar	Male	38	Degree	Yes	5800	Yes	Anthrax	Yes	No	No	0		Yes	2	Yes	2	1	3	Hc	230	150	80	4	1		1	3	Yes	5	40	200	6	No	3	No			No	No
Gondar	237	Gondar	Male	45	Degree	No	5600	Yes	Anthrax	Yes	No	No	0		No		No				No									Yes	6	20	120	5	No	5	No			Yes	CFF, KH	800
Gondar	238	Gondar	Male	40	Diploma	No	4500	No	Did not know	No	Yes	No	0		Yes	1	Yes	1		3	Hc	80	20	60	8	1		1	3	No					Yes		No			Yes	CFPT, KH	300
Gondar	239	Gondar	Male	45	Degree	No	5600	No	Did not know	No	No	No	0		No		Yes	1		1	Hw	100	0	100						Yes	4	50	200	3	No	5	No			Yes	PCC, KH	1000
Gondar	240	Gondar	Male	48	Degree	No	5860	Yes	Anthrax	Yes	No	No	0		Yes	1	No				Hc	60	5	55	2	1	1	1	4	Yes	4	25	100	6	No	5	No			No	No
Gondar	241	Gondar	Male	45	Degree	Yes	5860	No	Did not know	Yes	Yes	No	0		Yes	2	Yes	1	1	3	Hc	260	120	40	8	2		2	5	Yes	5	40	200	6	No	4	No			Yes	CFPT, KH	800
Gondar	242	Gondar	Male	48	Illitrat	Yes	2500	Yes	Rabies	Yes	Yes	No	0		No		Yes	2	1	3	Hc	200	150	50	5	1		1	7	Yes	8	30	240	5	No	5	No			Yes	PCC, KH	600
Gondar	243	Gondar	Femal	38	Diploma	Yes	4200	Yes	Did not know	No	Yes	No	0		No		Yes	1	2	3	Hc	180	20	160	3	2	1	2	5	Yes	5	40	200	5	No	3	No			No	No
Gondar	244	Gondar	Femal	45	Diploma	Yes	4800	Yes	Anthrax, Rabies	Yes	No	No	0		No		Yes	2		2	Hc	130	100	30	5	1	1	1	7	Yes	6	20	120	5	No	10	No			Yes	CFF, KH	800
Gondar	245	Gondar	Male	28	Diploma	No	3000	Yes	Anthrax, Rabies	Yes	Yes	Yes	1	Abdominal pain, Diarrhoea	Yes	1	No				Th	80	0	80						Yes	3	10	30	5	No	6	No			No	No
Gondar	246	Gondar	Male	52	Degree	Yes	5860	Yes	Did not know	Yes	No	No	0		No		No				No									No					Yes		No			Yes	CFF, KH	1500
Gondar	247	Gondar	Male	56	Master	Yes	12000	Yes	Did not know	Yes	No	No	0		No		No				No									Yes	8	30	240	5	No	5	No			Yes	CFPT, KH	2000
Gondar	248	Gondar	Male	44	Degree	Yes	6800	Yes	Did not know	Yes	No	No	0		No		No				No									Yes	6	50	300	3	No	5	No			Yes	PCC, KH	600
Gondar	249	Gondar	Male	56	Degree	Yes	7860	Yes	Anthrax	Yes	Yes	Yes	2	Abdominal pain, Fever	No		No				Self	200	0	200						Yes	6	35	210	4	No	4	No			No	No
Gondar	250	Gondar	Male	30	Degree	No	4800	No	Did not know	No	Yes	No	0		Yes	1	Yes	1		1	Hc	60	20	40	5	1		1	5	Yes	8	20	160	6	No	4	No			Yes	PCC, KH	250
Gondar	251	Gondar	Male	48	Degree	Yes	8600	Yes	Rabies	Yes	Yes	No	0		Yes	2	Yes	1	1	1	Self	140	0	140						Yes	8	25	200	5	No	3	No			No	No
Gondar	252	Gondar	Femal	28	Diploma	No	4000	No	Did not know	No	Yes	No	0		No		No				No									Yes	5	25	125	5	No	10	No			Yes	CFF, KH	600
Gondar	253	Gondar	Male	45	Degree	Yes	8600	Yes	Salmonellosis	Yes	Yes	No	0		No		No				No									Yes	6	40	240	5	No	4	No			Yes	CFPT, KH	500
Gondar	254	Gondar	Male	61	Diploma	Yes	4800	Yes	Did not know	Yes	Yes	No	0		Yes	1	Yes	1	1	1	Self	180	0	180	6	2		1	3	Yes	4	40	160	5	No	5	No			No	No
Gondar	255	Gondar	Male	41	Degree	No	5860	No	Did not know	No	Yes	No	0		No		No				No									No					Yes		No			Yes	CFPT, KH	1000
Gondar	256	Gondar	Femal	38	Diploma	No	4800	Yes	Anthrax	Yes	Yes	Yes	1	Fever, Diarrhoea	No		Yes	1		1	Hc	150	30	120	6	4		2	3	No					Yes		No			No	No
Gondar	257	Gondar	Male	32	Diploma	No	4600	Yes	Did not know	Yes	Yes	Yes	1	Abdominal pain, Head ache	No		No				Hc	360	160	200	7	1		1	2	Yes	1	50	50	2	No	5	No			No	CFF, KH	1200
Gondar	258	Gondar	Male	40	Degree	No	6800	Yes	Salmonellosis	Yes	Yes	Yes	1	Unable Feed, Fever	No		No				No									No					Yes		No			Yes	CFPT, KH	600
Gondar	259	Gondar	Male	51	Diploma	Yes	6800	Yes	Rabies	Yes	Yes	Yes	1	Abdominal pain, Fever	No		No				No									Yes	3	100	300	3	No	5	No			Yes	CFF, KH	1000
Gondar	260	Gondar	Male	46	Degree	No	6400	No	Did not know	Yes	Yes	No	0		No		No				No									Yes	4	30	120	5	No	10	No			Yes	CFF, KH	600
Gondar	261	Gondar	Male	32	Degree	No	5200	Yes	Did not know	Yes	No	No	0		No		No				No									No					Yes		No			Yes	CFF, KH	600
Gondar	262	Gondar	Male	38	Degree	No	5600	No	Did not know	No	No	No	0		No		No				No									Yes	4	100	400	6	No	10	No			Yes	CFPT, KH	800
Gondar	263	Gondar	Male	34	Degree	No	6600	Yes	Did not know	Yes	Yes	Yes	1	Fever, Diarrhoea	No		Yes	1		1	Hc	60	0	60	2	1		1	3	Yes	6	40	240	3	No	5	No			No	No
Gondar	264	Gondar	Male	38	Degree	No	6800	Yes	Anthrax	No	No	No	0		No		No				No									Yes	3	20	60	5	No	10	No			Yes	CFF, KH	600
Gondar	265	Gondar	Male	55	Diploma	Yes	4600	No	Did not know	No	Yes	No	0		No		Yes	2	1	3	Hc	150	50	100	6	1		1	4	No					Yes		No			Yes	CFPT, KH	250
Gondar	266	Gondar	Male	41	Degree	No	5600	No	Did not know	No	No	No	0		No		No				No									No					Yes		No			Yes	CFPT, KH	1200
Gondar	267	Gondar	Male	30	Diploma	No	4000	Yes	Did not know	No	No	No	0		Yes	1	Yes	1		3	Hc	240	40	200	3	1	1	1	1	No					Yes		No			No	No
Gondar	268	Gondar	Male	28	Diploma	No	4000	Yes	Did not know	Yes	Yes	Yes	1	Abdominal pain, Vomiting	No		Yes	1		3	No									Yes	4	25	100	6	No	5	No			Yes	CFPT, KH	1200
Gondar	269	Gondar	Femal	30	Diploma	No	4500	Yes	Did not know	Yes	Yes	Yes	1	Abdominal pain, Vomiting	No		No				Hc	170	70	100	6	1	1	1	6	Yes	6	30	180	3	No	5	No			Yes	PCC, KH	800
Gondar	270	Gondar	Femal	40	Degree	Yes	6500	No	Did not know	No	Yes	No	0		Yes	2	Yes	2	1	2	Self	60	0	60						Yes	3	75	225	3	No	5	No			No	No
Gondar	271	Gondar	Femal	32	Degree	No	6200	Yes	Salmonellosis, Anthrax	Yes	Yes	No	0		Yes	1	Yes	1		1	Hc	260	40	220	4	1		1	3	Yes	5	50	250	4	No	7	No			Yes	CFPT, KH	300
Gondar	272	Gondar	Male	56	Degree	Yes	6800	Yes	Did not know	Yes	No	No	0		No		No				No									No					Yes		No			Yes	CFPT, KH	1500
Gondar	273	Gondar	Femal	33	Diploma	No	6200	Yes	Did not know	No	No	No	0		No		No				No									No					Yes		No			Yes	CFPT, KH	800
Gondar	274	Gondar	Male	62	Degree	Yes	8600	Yes	Rabies	Yes	Yes	Yes	1	Abdominal pain, Fever	No		Yes	1	1	1	Hc	500	350	150	5	2		1	5	Yes	5	40	200	6	No	7	No			Yes	CFPT, KH	500
Gondar	275	Gondar	Male	56	Degree	Yes	7680	Yes	Salmonellosis	Yes	Yes	No	0		Yes	2	Yes	2	1	3	Hc	260	160	120	6	1	1	1	3	Yes	8	30	240	6	No	5	No			No	No	0
Gondar	276	Gondar	Male	42	Diploma	Yes	5000	No	Did not know	No	Yes	No	0		No		No				No									Yes	6	40	240	5	No	5	No			Yes	CFPT, KH	1200
Gondar	277	Gondar	Male	35	Degree	Yes	6500	Yes	Rabies	Yes	Yes	Yes	1	Unable Feed, Fever	No		Yes	2	1	3	Hc	450	150	300	8	2		1	8	No					Yes		No			Yes	PCC, KH	2500
Gondar	278	Gondar	Femal	38	Degree	Yes	5800	Yes	Did not know	Yes	No	No	0		No		No				No									No					Yes		No			Yes	CFF, KH	400
Gondar	279	Gondar	Femal	31	Degree	No	5860	No	Did not know	No	Yes	No	0		Yes	1	Yes	1		1	Hw	40	0	40						Yes	6	25	150	7	No	5	No			Yes	CFPT, KH	250
Gondar	280	Gondar	Femal	40	Master	Yes	8600	Yes	Rabies	Yes	Yes	Yes	1	Unable Feed, Fever	No		No				Hc	40	10	30	2	1	1	1	3	No					Yes		No			Yes	CFF, KH	800
Gondar	281	Gondar	Femal	32	Degree	Yes	5800	Yes	Did not know	Yes	No	No	0		Yes	2	Yes	1	1	1	Hc, Hw	160	100	60	6	2	1	2	3	Yes	5	45	225	10	No	8	No			No	No	0
Gondar	282	Gondar	Male	38	Master	No	8600	Yes	Did not know	Yes	No	No	0		No		No				No									Yes	6	20	120	7	No	5	No			Yes	CFF, KH	750
Gondar	283	Gondar	Femal	38	Diploma	Yes	3000	Yes	Did not know	Yes	Yes	Yes	2	Diarrhoea, Vomiting	No		Yes	2	1	3	Th	120	0	120						Yes	8	20	160	5	No	5	No			No	No	0
Gondar	284	Gondar	Femal	32	Diploma	Yes	4800	Yes	Did not know	Yes	Yes	No	0		No		Yes	1	1	1	Hc, Hw	180	20	160	4	1	1	1	5	Yes	3	100	300	5	No	5	No			Yes	CFPT, KH	1000
Gondar	285	Gondar	Femal	38	Diploma	Yes	4800	Yes	Salmonellosis	Yes	Yes	Yes	1	Abdominal pain, Fever	No		No				Hc	120	50	70	3	1		1	5	Yes	8	30	240	7	No	4	No			Yes	CFF, KH	200
Gondar	286	Gondar	Male	44	Degree	Yes	8600	Yes	Salmonellosis, Rabies	Yes	Yes	Yes	1	Abdominal pain, Fever	No		No				Hc	140	20	120	6	1	1	1	3	Yes	5	30	150	6	No	5	No			No	No	0
Debark	287	Debark	Male	26	Diploma	Yes	2000	Yes	Salmonellosis, Teaniasis	Yes	No	No	0		No		Yes	2		3	Hc	240	80	160	2	1		1	7	Yes	6	20	120	10	No	10	No			No	No	0
Debark	288	Debark	Male	24	Diploma	Yes	2000	Yes	Teaniasis	Yes	Yes	Yes	1	Abdomianl pain, Diarrhoea	No		No				Hc	140	20	100	5	2	1	2	3	Yes	3	100	300	7	No	7	No			Yes	CFF, KH	200
Debark	289	Debark	Femal	24	Diploma	Yes	1500	Yes	Anthrax	Yes	Yes	Yes	2	Prostration Diarrhoea	Yes	2	Yes	2		2	Hc	600	100	500	4	3		3	3	Yes	3	120	360	7	No	7	No			No	No	0
Debark	290	Debark	Male	43	Illitrat	No	2000	Yes	Did not know	No	No	No	0		Yes	3	No				Hw	170	0	170						No					Yes		No			No	No	0
Debark	291	Debark	Male	36	Degree	No	3800	Yes	Did not know	Yes	No	No	0		No		Yes	2		1	Hc	80	20	60	2	1		1	3	Yes	3	15	45		No	3	No			Yes	CFF, KH	300
Debark	292	Debark	Femal	27	Illitrat	Yes	1200	Yes	Did not know	Yes	Yes	Yes	2	Prostration, Diarrhoea	Yes	2	Yes	2		3	Th	30	0	30						Yes	8	10	80	2	Yes		No			Yes	CFPT, KH	200
Debark	293	Debark	Male	32	Diploma	Yes	3200	Yes	Salmonellosis	Yes	Yes	Yes	1		No		Yes	1		1	Hc	270	70	200	5	2		1	3	Yes	12	15	180	3	No	5	No			Yes	CFPT, KH	300
Debark	294	Debark	Male	28	Diploma	No	2400	No	Did not know	Yes	No	Yes	2	Abdominal pain, Fever	No		No				Hc	120	30	90	6	1	1	1	1	Yes	3	30	90	10	No	5	No			Yes	CFF, KH	500
Debark	295	Debark	Male	29	Degree	No	3000	Yes	Did not know	No	No	No	0		No		No				No								5	Yes	4	30	120		Yes	5	No			Yes	CFF, KH	150
Debark	296	Debark	Male	39	Illitrat	Yes	2300	Yes	Did not know	Yes	Yes	Yes	2	Prostration	No	2	Yes	2		3	Hc	350	210	140	6	2		1	5	Yes	8	12	96	10	No	8	No			No	No	0
Debark	297	Debark	Male	43	Diploma	Yes	3500	Yes	Anthrax	Yes	Yes	Yes	3	Diarrhoea, Vomiting	No		Yes	2	1	3	Hc	300	100	200	8	3		3	5	Yes	8	10	80	15	Yes	10	No			Yes	PCC, KH	250
Debark	298	Debark	Male	22	Diploma	No	1600	No	Did not know	No	Yes	No	0		No		No				No									Yes	6	40	240	30	Yes		No			No	No	0
Debark	299	Debark	Femal	36	Illitrat	Yes	2500	No	Did not know	No	No	No	0		No		Yes		2	14	Self	30	0	30						No					Yes		Yes	2	21	Yes	CFF, KH	150
Debark	300	Debark	Femal	40	Diploma	Yes	3250	Yes	Salmonellosis	Yes	Yes	Yes	3	Diarrhoea, Vomiting	Yes	3	Yes	2	1	2	Hc	540	90	450	10	2		2	15	Yes	4	15	60	3	No	5	Yes	3	10	Yes	PCC, KH	300
Debark	301	Debark	Male	38	High School	Yes	4500	Yes	Did not know	No	No	No	0		No		Yes	1		3	Hc	170	50	120	6	1	1	1	3	Yes	5	20	100	10	No	15	No			No	No	0
Debark	302	Debark	Femal	28	Diploma	Yes	2300	Yes	Teaniasis	Yes	Yes	Yes	1	Diarrhoea, Vomiting	Yes	1	Yes	1		3	Hw	35	0	35						Yes	7	30	210	7	No	14	No			Yes	CFPT, KH	400
Debark	303	Debark	Male	34	Degree	Yes	4500	Yes	Anthrax, Teaniasis	Yes	Yes	Yes	2	Postration, Diarrhoea	Yes	2	Yes	1	1	1	Hc	450	150	300	6	1		1	7	Yes	10	20	200	15	No	12	No			No	CFPT, KH	1000
Debark	304	Debark	Femal	45	Diploma	Yes	2600	Yes	Teaniasis	Yes	Yes	Yes	1	Prostration, Vomiting	No		Yes	1		3	Hc	180	50	130	4	2		2	3	Yes	6	15	90	10	No	3	No			No	No	0
Debark	305	Debark	Femal	21	High School	Yes	1200	No	Did not know	No	No	Yes	1	Prostratione	No		No				Self	100	0	100						No					Yes		No			Yes	CFPT, KH	1500
Debark	306	Debark	Male	34	Diploma	No	3000	Yes	Teaniasis	Yes	Yes	No	0		No		No				No									Yes	4	20	80	7	No	3	No			Yes	CFF, KH	1500
Debark	307	Debark	Male	34	Degree	Yes	7680	Yes	Did not know	No	Yes	No	0		No		Yes	1		3	Hc	60	20	40	3	2			5	Yes	4	40	160	10	No	5	No			Yes	CFF, KH	200
Debark	308	Debark	Femal	28	Degree	No	4500	Yes	Teaniasis	Yes	Yes	No	0		No		Yes	1		3	Hc, Hw	210	60	150	2	2		2	4	Yes	3	25	75	14	No	3	No			Yes	CFPT, KH	500
Debark	309	Debark	Male	30	Diploma	Yes	2000	Yes	Teaniasis	No	No	No	0		No		Yes	1		1	Hc	240	40	200	7	1		1	4	Yes	4	20	80	5	No	3	No			Yes	CFPT, KH	300
Debark	310	Debark	Femal	28	Diploma	Yes	4000	No	Did not know	No	Yes	No	0		No		No			3	No									Yes	4	20	80		Yes		No			Yes	CFPT, KH	50
Debark	311	Debark	Male	24	Illitrat	No	500	No	Did not know	No	Yes	No	0		No		Yes				Self	60	0	60						No					Yes		No			Yes	PCC, KH	200
Debark	312	Debark	Male	35	Illitrat	Yes	1800	No	Did not know	Yes	No	No	0		No		No			4	Self	50	0	50						Yes	6	30	180	3	No	3	No			No	No	0
Debark	313	Debark	Femal	28	Diploma	Yes	2000	Yes	Salmonellosis, Teaniasis	Yes	Yes	Yes	1	Abdominal pain,Diarrhoea	Yes	2	Yes	1	1	7	Hc	325	75	250	6	1		2	15	Yes	8	15	300	14	No	10	No			No	No	0
Debark	314	Debark	Male	45	Degree	Yes	5200	Yes	Salmonellosis, Teaniasis	Yes	Yes	No	0		No		Yes	1		2	No									Yes	5	35	175	4	No		No			Yes	CFPT, KH	1500
Debark	315	Debark	Male	35	High School	Yes	1200	No	Did not know	Yes	Yes	No	0		Yes	3	Yes		3		Hw	30	0	30						Yes	3	10	30		Yes		No			Yes	CFF, KH	150
Debark	316	Debark	Male	34	Illitrat	Yes	3200	No	Did not know	No	Yes	No	0		No		Yes	1		3	Hc	180	20	160	5	2	1	2	3	Yes	4	40	160	10	No	5	No			Yes	CFF, KH	200
Debark	317	Debark	Femal	26	Degree	No	3800	Yes	Salmonellosis	Yes	Yes	Yes	1	Abdominal pain, Diarrhoea, Fever	Yes	1	Yes	1		1	Hc	310	60	250	4	1			5	Yes	6	20	120	7	No	7	No			Yes	CFPT, KH	500
Debark	318	Debark	Male	27	Illitrat	Yes	1000	No	Did not know	No	Yes	No	0		Yes	2	Yes	1	1	7	Hc, Hw	190	25	165	2	2	1	2	3	No					Yes		No			No	No	0
Debark	319	Debark	Femal	34	Degree	Yes	6800	No	Did not know	No	No	No	0		Yes	3	Yes		3		Th	120	0	120						No					Yes		Yes	3	14	No	No	0
Debark	320	Debark	Femal	29	Degree	Yes	4800	Yes	Did not know	Yes	Yes	Yes	1	Abdomial pain, Prostration, Fever	No		Yes	1		1	No									No					No	3	No			Yes	CFF, KH	1000
Debark	321	Debark	Male	30	Diploma	No	4000	No	Did not know	No	Yes	No	0		No		Yes	1		1	Hc	120	20	100	4	1		1	5	Yes	4	10	40	3	No	3	No			Yes	PCC, KH	300
Debark	322	Debark	Male	27	Diploma	No	4200	No	Did not know	No	No	No	0		No		Yes	2		1	Hw	50	0	50						Yes	4	40	160	5	No	30	No			No	No	0
Debark	323	Debark	Male	28	Degree	No	4500	Yes	Did not know	Yes	No	No	0		No		Yes	1		2	Hc	280	200	80	6	2		1	3	Yes	6	30	180	7	No	7	No			Yes	CFPT, KH	1000
Debark	324	Debark	Femal	18	Diploma	No	1200	No	Did not know	Yes	No	No	0		No		Yes		1		Hc	150	20	130	8	2		1	5	No					Yes		No			No	No	0
Debark	325	Debark	Male	28	High School	Yes	1500	Yes	Did not know	No	Yes	No	0		No		Yes		1		Hw	30	0	30						No					Yes		No			No	No	0
Debark	326	Debark	Male	36	High School	Yes	4000	Yes	Teaniasis	Yes	No	No	0		Yes	2	Yes	2		5	Hc	500	100	400	12	3		5	30	Yes	4	25	100	14	No	10	No			No	No	0
Debark	327	Debark	Femal	25	Diploma	Yes	3500	Yes	Salmonellosis	Yes	Yes	Yes	1	Prostration, Diarrhoea, Fever	No		No				Hc	100	20	80	6	1	1	1	4	Yes	2	15	30	3	Yes		No			Yes	CFF, KH	300
Debark	328	Debark	Male	31	Master	Yes	6600	Yes	Did not know	Yes	Yes	No	0		No		Yes	2		3	Hc	250	180	70	5	1		1	3	Yes	6	30	180	7	No	7	No			Yes	CFPT, KH	300
Debark	329	Debark	Male	24	Degree	Yes	4800	Yes	Did not know	No	Yes	No	0		No		No				No									No					Yes		No			Yes	CFF, KH	150
Debark	330	Debark	Femal	34	Master	No	6200	Yes	Salmonellosis	Yes	Yes	No	0		No		No				No									Yes	4	50	200	3	No	5	No			Yes	CFF, KH	0
Debark	331	Debark	Male	30	Diploma	Yes	3500	Yes	Salmonellosis	Yes	Yes	Yes	1	Abdominal pain, Unable Feed	No		Yes		1		Hc, Hw	100	20	80	2	1		1	3	Yes	10	12	120		No	3	No			No	No	0
Debark	332	Debark	Male	45	High School	Yes	5000	No	TB	Yes	No	No	0		Yes	1	Yes	1		3	Hc	500	300	200	8	2		2	3	Yes	8	40	320	5	No	10	No			Yes	CFF, KH	700
Debark	333	Debark	Male	36	Diploma	Yes	4000	No	Salmonellosis	Yes	Yes	Yes	2	Abdominal pain, Diarrhoea	Yes	1	Yes	1		2	Hc	590	350	240	6	1			10	Yes	2	40	80	14	No	5	No			Yes	CFF, KH	500
Debark	334	Debark	Male	48	Master	Yes	7600	Yes	Did not know	No	No	No	0		No		No				No									No					Yes		No			Yes	CFF, KH	200
Debark	335	Debark	Male	25	Diploma	No	2800	Yes	TB	Yes	Yes	No	0		No		No				No									No					Yes		No			Yes	CFF, KH	1000
Debark	336	Debark	Femal	36	High School	Yes	3000	Yes	TB	Yes	Yes	No	0		Yes	2	Yes	2		5	Hc, Hw	90	10	80	4	2		2	14	Yes	3	15	45	7	No	3	Yes	5	14	Yes	CFPT, KH	600
Debark	337	Debark	Male	54	Diploma	Yes	4800	Yes	TB	Yes	Yes	Yes	0	Abdominal pain, Prostration	Yes	1	Yes	1		1	Hc	230	80	150	4	1			10	Yes	3	30	90	10	No	3	No			Yes	PCC, KH	200
Debark	338	Debark	Male	34	Diploma	Yes	3600	Yes	Salmonellosis	Yes	Yes	No	0		Yes	1	Yes	1		1	Hc	100	20	80	5	1		1	5	Yes	2	50	100	7	No	10	No			No	No	0
Debark	339	Debark	Male	31	Degree	No	5350	Yes	Salmonellosis	Yes	Yes	No	0		No		No				No									No					Yes		No			No	No	0
Debark	340	Debark	Male	24	Diploma	No	1160	No	Did not know	No	No	No	0		No		No				No									No					Yes		No			No	No	0
Debark	341	Debark	Male	28	High School	Yes	2000	Yes	Did not know	Yes	Yes	No	0		No		Yes	1		2	Hc, Hw	110	20	90	2	1	1	1	3	Yes	3	28	84	5	No	3	No			Yes	CFF, KH	250
Debark	342	Debark	Male	38	Degree	No	6800	No	Did not know	No	No	No	0		Yes	1	Yes		1		Hc, Th	85	40	45	2	2	2	2	10	No					Yes		No			Yes	PCC, KH	50
Debark	343	Debark	Male	29	Diploma	Yes	800	No	Did not know	No	Yes	No	0		No		No				No									No					Yes		No			Yes	CFF, KH	250
Debark	344	Debark	Femal	34	High School	Yes	3650	Yes	Did not know	No	No	No	0		Yes	2	Yes	1	1	2	Hc	120	40	80	3	2			5	Yes	12	20	240	30	No	10	No			No	No	0
Debark	345	Debark	Male	30	Degree	Yes	3600	Yes	Salmonellosis, Teaniasis	Yes	Yes	Yes	1	Unable feed, Diarrhoea, Fever	Yes	1	Yes	1		5	Hc	210	60	150	3	2			15	Yes	5	30	150	10	No	3	No			Yes	CFPT, KH	1300
Debark	346	Debark	Male	28	Diploma	No	5600	Yes	Did not know	Yes	Yes	No	0		Yes	1	Yes	1		3	Hc, Hw	320	120	200	6	1			7	Yes	8	10	80	3	No	3	No			No	No	0
Debark	347	Debark	Male	38	Degree	Yes	4800	Yes	Teaniasis	Yes	Yes	No	0		No		No				No									Yes	3	20	60	6	No	3	No			Yes	CFF, KH	2000
Debark	348	Debark	Male	34	Diploma	Yes	3600	Yes	Rabies	Yes	Yes	No	0		Yes	1	Yes	1	1	1	Hc, Hw	120	20	100	5	1	1	1	5	Yes	2	50	100	7	No	10	No	0	0	No	No	0
Debark	349	Debark	Femal	24	High School	No	800	Yes	Did not know	Yes	No	No	0		No	0	No	0	0	0	No	0	0	0	0	0	0	0	0	No	0	0	0	0	Yes	0	No	0	0	Yes	CFF, KH	300
Debark	350	Debark	Femal	24	High School	No	1000	No	Did not know	No	No	No	0		No	0	No	0	0	0	No	0	0	0	0	0	0	0	0	No	0	0	0	0	Yes	0	No	0	0	Yes	CFPT, KH	250
Debark	351	Debark	Male	31	Degree	No	5600	Yes	Salmonellosis	Yes	Yes	No	0		No	0	No	0	0	0	No	0	0	0	0	0	0	0	0	Yes	5	30	150	7	No	7	No	0	0	Yes	CFF, KH	400
Debark	352	Debark	Male	31	Diploma	Yes	3000	Yes	Rabies	Yes	Yes	No	0		Yes	1	Yes	1	0	2	Hc	250	50	200	3	3	2	0	3	Yes	5	30	150	15	No	2	No	0	0	Yes	CFPT, KH	300
Debark	353	Debark	Femal	27	Diploma	Yes	3200	Yes	Did not know	Yes	Yes	No	0		Yes	1	Yes	1	0	1	Hc	360	60	300	4	3	2	2	10	Yes	5	10	50	15	No	2	No	0	0	Yes	CFF, KH	150
Debark	354	Debark	Male	43	High School	Yes	2400	Yes	Did not know	Yes	Yes	No	0		No	0	No	0	0	0	No	0	0	0	0	0	0	0	0	Yes	8	10	80	14	No	3	No	0	0	Yes	CFPT, KH	300
Debark	355	Debark	Femal	28	Degree	No	4200	Yes	Teaniasis	Yes	Yes	No	0		No	0	Yes	2	0	1	Hc	450	200	250	4	1	2	0	7	Yes	2	15	30	15	No	3	No	0	0	Yes	CFPT, KH	300
Debark	356	Debark	Male	39	Illitrat	Yes	1500	Yes	Did not know	No	No	No	0		No	0	No	0	0	0	No	0	0	0	0	0	0	0	0	No	0	0	0	0	Yes	0	No	0	0	Yes	CFPT, KH	250
Debark	357	Debark	Femal	24	Diploma	Yes	2000	Yes	Teaniasis	Yes	Yes	Yes	1	Abdominal pain	No	0	No	0	0	0	Hc	200	50	150	2	7	0	0	5	Yes	3	100	300	7	No	7	No	0	0	Yes	CFF, KH	200
Debark	358	Debark	Male	58	Diploma	Yes	5000	Yes	Anthrax	Yes	No	No	0		Yes	2	Yes	1	0	3	Hc	120	50	70	4	1	0	1	3	Yes	5	40	200	7	No	5	No	0	0	Yes	CFF, KH	150
Debark	359	Debark	Male	61	Illitrat	Yes	3000	Yes	Rabies	Yes	Yes	No	0		No	0	Yes	2	0	3	Hc	80	20	60	3	1	0	1	3	No	0	0	0	0	Yes	0	No	0	0	No	No	0
Debark	360	Debark	Femal	34	Degree	No	5800	Yes	Did not know	Yes	No	No	0		Yes	1	No	0	0	0	Hc	100	20	80	3	1	0	1	3	Yes	6	20	120	5	No	3	No	0	0	Yes	CFPT, KH	350
Debark	361	Debark	Femal	39	Diploma	Yes	4500	Yes	Did not know	Yes	No	No	0		No	0	Yes	2	0	2	Hc	90	15	75	2	1	0	1	5	Yes	6	15	90	7	No	3	No	0	0	Yes	CFF, KH	400
Debark	362	Debark	Femal	42	Degree	Yes	6200	Yes	Anthrax	Yes	No	No	0		No	0	No	0	0	0	No	0	0	0	0	0	0	0	0	Yes	3	25	75	5	No	4	No	0	0	Yes	CFPT, KH	500
Debark	363	Debark	Male	50	Diploma	Yes	4500	Yes	Salmonellosis	Yes	Yes	No	0		No	0	No	0	0	0	No	0	0	0	0	0	0	0	0	Yes	6	25	150	5	No	5	No	0	0	Yes	CFF, KH	350
Debark	364	Debark	Male	46	Diploma	No	5000	No	Did not know	No	Yes	No	0		No	0	Yes	1	0	1	Hc	150	30	120	4	1	0	1	5	Yes	5	40	200	5	No	5	No	0	0	No	No	0
Lalibela	365	Lalibela	Male	36	High School	Yes	2400	No	Did not know	Yes	No	Yes	1	Vomiting, Diarrhoea	No		No				Hc	120	40	80	6	2		1	3	No					Yes		No			No	No	0
Lalibela	366	Lalibela	Femal	29	High School	No	2274	No	Did not know	No	No	No	0		No		Yes	1		1	Th	80	0	80						Yes	3	30	90	5	Yes		No			Yes	CFF, KH	150
Lalibela	367	Lalibela	Male	29	Diploma	No	2400	Yes	Salmonellosis	Yes	Yes	No	0		Yes	1	Yes	1		1	Hc	150	20	130	2	1		3	7	Yes	3	25	75	10	No	3	No			Yes	CFF, KH	250
Lalibela	368	Lalibela	Male	35	Diploma	No	800	No	Did not know	No	No	No	0		No		No				No									Yes	4	20	80	14	No	3	No			No	No	0
Lalibela	369	Lalibela	Femal	34	Illitrat	Yes	3500	No	Did not know	No	No	No	0		No		Yes	1		3	Hc	170	40	130	4	1		1	3	Yes	6	25	150	7	No	5	No			Yes	CFPT, KH	200
Lalibela	370	Lalibela	Male	34	Diploma	Yes	3000	Yes	Did not know	No	Yes	Yes	1	abdomianl pain	No		Yes	1		2	Hc	200	40	160	6	2	2		5	Yes	3	40	120	3	No	3	Yes	2	10	Yes	CFPT, KH	300
Lalibela	371	Lalibela	Male	50	High School	Yes	1000	No	Did not know	Yes	No	No	0		Yes	2	No				Hc, Th	400	10	390	10	3		2	12	No					Yes		No			No	No	0
Lalibela	372	Lalibela	Male	38	Degree	Yes	4560	Yes	Did not know	No	No	No	0		No		No				No								14	No					Yes		No			Yes	CFPT, KH	50
Lalibela	373	Lalibela	Male	47	High School	Yes	3620	Yes	Did not know	No	No	No	0		Yes	2	Yes	1	1	3	Hc	450	150	300	3	1		2	5	Yes	4	30	120	5	No	3	No			Yes	CFPT, KH	150
Lalibela	374	Lalibela	Male	29	Diploma	Yes	3000	Yes	Salmonellosis	Yes	No	No	0		Yes	2	Yes	1	1	1	Hc	140	100	40	1	1	2	5	3	Yes	2	20	40	40	No	2	No			Yes	CFF, KH	60
Lalibela	375	Lalibela	Femal	21	Diploma	No	1000	Yes	Teaniasis	Yes	Yes	Yes	1	Prostration, Vomiting, Diarrhoea	No		Yes	1		2	Hc	180	100	80	4	2		2	5	Yes	3	30	90	10	No	5	No			No	No	0
Lalibela	376	Lalibela	Femal	26	High School	Yes	2000	No	Did not know	Yes	Yes	No	0		Yes	1	Yes	1	1	2	Hw	30	0	30						Yes	5	20	10	5	No	5	No			Yes	CFPT, KH	50
Lalibela	377	Lalibela	Femal	24	Diploma	Yes	5000	No	Did not know	Yes	No	No	0		No		Yes	1		1	Hc	80	20	60	7	1		1	2	Yes	2	15	30	3	Yes		No			Yes	CFPT, KH	100
Lalibela	378	Lalibela	Male	45	Master	Yes	12000	Yes	Salmonellosis	Yes	Yes	No	0		Yes	2	Yes	2		1	Hc	400	250	150	1	7	1	6	6	Yes	3	30	90	2	No	5	No			Yes	CFF, KH	200
Lalibela	379	Lalibela	Male	47	High School	Yes	4000	No	Rabies	No	No	No	0		No		Yes	1		2	Hw	80	0	80					3	No	.	.	.		Yes		No			Yes	CFF, KH	200
Lalibela	380	Lalibela	Male	35	High School	Yes	3850	No	Did not know	No	Yes	No	0		No		Yes	1	1	1	Hc, Th	200	40	160	2	1		1	3	Yes	3	35	105	10	No	7	No			Yes	CFPT, KH	100
Lalibela	381	Lalibela	Male	49	Diploma	No	3600	No	Did not know	Yes	Yes	Yes	1	Abdomianl pain, unable feed, Diarrhoea	No		Yes	1	1	2	Hc, Hw	90	20	70	4	1		1	3	Yes	6	30	180	5	No	5	No			No	No	0
Lalibela	382	Lalibela	Male	44	Diploma	Yes	3200	Yes	Anthrax, Rabies	Yes	Yes	No	0		Yes	1	Yes	1		1	Hc	150	30	120	3	2	1	3	5	Yes	4	25	100	10	No	3	No			Yes	CFF, KH	150
Lalibela	383	Lalibela	Male	30	Diploma	Yes	4200	Yes	Salmonellosis	Yes	No	No	0		Yes	1	Yes	1		2	Hc, Hw	70	10	60	2	1		1	4	No					No	2	No			No	No	0
Lalibela	384	Lalibela	Male	43	Degree	Yes	5500	Yes	Teaniasis	Yes	Yes	Yes	2	Vomiting, Diarrhoea	No		Yes	1		2	Hc	170	20	150	4	2		2	5	Yes	5	50	250	10	No	5	No			Yes	CFPT, KH	250
Lalibela	385	Lalibela	Femal	33	Illitrat	Yes	2300	No	Did not know	No	No	No	0		No		No				No									No					Yes		No			No	No	0
Lalibela	386	Lalibela	Male	21	High School	No	1000	Yes	Did not know	Yes	Yes	No	0		No		No				No									No					No	4	No			Yes	CFPT, KH	150
Lalibela	387	Lalibela	Male	58	Diploma	Yes	4200	No	Did not know	No	No	No	0		No		No				No									Yes	7	20	140	10	Yes		No			Yes	CFF, KH	150
Lalibela	388	Lalibela	Male	54	Diploma	Yes	5260	Yes	Teaniasis, Rabies	Yes	No	No	0		Yes		Yes	1	1	3	Self	80	0	80					14	Yes	10	20	200	10	No	7	No			Yes	CFPT, KH	150
Lalibela	389	Lalibela	Male	58	High School	Yes	2500	No	Rabies	No	Yes	No	0		No		Yes		2		Th	70	0	70						No					No	8	No			No	No	0
Lalibela	390	Lalibela	Femal	24	High School	No	2800	No	Did not know	No	Yes	No	0		No		Yes	1		3	Hc, Hw	130	20	110	8	2		2	4	Yes	3	15	45	10	No	7	No			Yes	CFF, KH	400
Lalibela	391	Lalibela	Femal	46	High School	Yes	3000	Yes	Teaniasis	Yes	Yes	Yes	2	Abdominal pain, Diharrhoea	No		Yes		1		Hc	240	180	60	8	2		2	5	Yes	7	10	70	5	No	3	No			No	No	0
Lalibela	392	Lalibela	Femal	28	Degree	No	4800	Yes	Salmonellosis	Yes	Yes	No	0		No		No				No									Yes	4	30	120	10	No	5	No			Yes	CFPT, KH	140
Lalibela	393	Lalibela	Femal	37	High School	Yes	2500	Yes	Did not know	Yes	No	No	0		No		Yes	2		5	Self	100	0	100						Yes	10	10	100	14	No	7	Yes	2	14	No	No	0
Lalibela	394	Lalibela	Male	46	Diploma	Yes	4500	No	Did not know	Yes	No	Yes	2	Unable feed, Diarrhoea	No		Yes	1	1	5	Hc	60	20	40	8	2		2	4	Yes	4	20	80	10	Yes		No			No	No	0
Lalibela	395	Lalibela	Male	33	Degree	Yes	4600	Yes	Did not know	Yes	Yes	No	0		Yes	1	Yes	1		3	Self	75		75						Yes	4	20	80	5	No	5	No			Yes	CFPT, KH	200
Lalibela	396	Lalibela	Male	40	Diploma	Yes	3000	No	Did not know	Yes	Yes	No	0		No		Yes	1		1	Hc	160	40	120	7	2		2	3	Yes	8	35	280	10	No	5	No			No	No	0
Lalibela	397	Lalibela	Male	60	Diploma	Yes	5000	No	Did not know	No	Yes	No	0		No		Yes	1	1	3	Hc	120	20	100	3	1		1	3	Yes	6	35	210	10	No	5	No			Yes	CFF, KH	200
Lalibela	398	Lalibela	Male	58	Illitrat	Yes	2400	No	Did not know	No	Yes	No	0		No		Yes		1		Self	120	0	120						No					Yes		No			No	No	0
Lalibela	399	Lalibela	Femal	20	High School	No	1500	No	Did not know	No	No	No	0		Yes	1	Yes	1		1	Hw	60	0	60						No					Yes		No			No	No	0
Lalibela	400	Lalibela	Male	37	Degree	No	4800	Yes	Teaniasis	Yes	Yes	Yes	1	Prostration, unable feed	No		No				Hc	150	50	100	2	1		1	3	Yes	4	20	80	5	No	5	No			Yes	CFF, KH	250
Lalibela	401	Lalibela	Femal	24	Illitrat	No	2000	No	Did not know	Yes	No	No	0		Yes	1	Yes		1	3	Self	50	0	50						No					Yes		No			No	No	0
Lalibela	402	Lalibela	Male	44	Diploma	Yes	3800	Yes	Did not know	Yes	Yes	Yes	2	Abdominal pain, Fever	No	0	No	0	0	0	Hc	130	40	90	6	2	1	1	5	Yes	3	30	150	5	No	3	No	0	0	Yes	CFF, KH	150
Lalibela	403	Lalibela	Femal	29	Diploma	Yes	4300	Yes	Teaniasis	Yes	Yes	Yes	1	Abdominal pain, Fever	No	0	Yes	0	2	0	Hw	70	0	70	0	0	0	0	0	Yes	6	20	100	5	No	5	No	0	0	Yes	CFPT, KH	250
Lalibela	404	Lalibela	Male	32	Degree	No	4800	Yes	Teaniasis, Rabies	Yes	Yes	No	0		No	0	Yes	2	0	2	Hc	300	240	60	4	2	1	2	7	Yes	6	30	150	5	No	5	No	0	0	No	No	0
Lalibela	405	Lalibela	Male	47	Master	Yes	7200	Yes	Salmonellosis	Yes	Yes	No	0		No	0	Yes	2	0	1	Hc	250	100	150	6	2	1	1	5	Yes	6	25	150	7	No	6	No	0	0	No	No	0
Lalibela	406	Lalibela	Male	59	Diploma	Yes	5680	No	Did not know	No	Yes	No	0		Yes	2	Yes	1	1	3	Hc, Hw	160	40	120	6	1	1	0	5	Yes	3	10	30	10	No	5	No	0	0	No	No	0
Lalibela	407	Lalibela	Femal	29	High School	No	1260	No	Did not know	No	Yes	No	0		Yes	1	Yes	1	0	1	Hc	60	20	40	2	2	1	0	1	Yes	5	15	75	3	No	3	No	0	0	Yes	CFPT, KH	250
Lalibela	408	Lalibela	Femal	33	Diploma	Yes	3500	Yes	Salmonellosis	Yes	Yes	Yes	2	Abdominal pain, Diarrhoea	Yes	2	Yes	1	1	3	Hc	60	10	50	4	2	2	1	2	Yes	3	25	75	5	Yes	0	No	0	0	No	No	0
Lalibela	409	Lalibela	Femal	27	Degree	No	4500	Yes	Salmonellosis	Yes	Yes	Yes	1	Abdominal pain Diarrhoea	Yes	1	Yes	1	0	1	Hc	55	15	40	1	2	1	2	5	Yes	3	20	60	5	No	3	No	0	0	Yes	CFPT, KH	400
Lalibela	410	Lalibela	Femal	62	High School	Yes	2500	Yes	Did not know	No	No	No	0		Yes	1	Yes	0	1	0	Hc, Hw	80	15	65	2	1	1	0	1	No	0	0	0	0	Yes	0	No	0	0	No	No	0
Lalibela	411	Lalibela	Male	39	Diploma	Yes	4800	Yes	Salmonellosis	Yes	Yes	Yes	1	Abdominal pain, Fever	Yes	1	Yes	1	0	1	Hc	350	200	150	8	2	1	2	15	Yes	6	50	300	14	No	10	No	0	0	Yes	CFF, KH	500
Lalibela	412	Lalibela	Male	45	Diploma	Yes	5200	Yes	Did not know	Yes	Yes	No	0		No	0	No	0	0	0	No	0	0	0	0	0	0	0	0	Yes	3	30	90	5	No	3	No	0	0	No	No	0
Lalibela	413	Lalibela	Male	46	Illitrat	Yes	1000	Yes	Did not know	Yes	Yes	Yes	2	Abdominal pain, Diarrhoea	Yes	2	Yes	1	1	2	Hc	120	20	100	3	2	0	0	3	Yes	5	20	100	7	No	10	No	0	0	No	No	0
Lalibela	414	Lalibela	Femal	28	Diploma	Yes	3600	Yes	Teaniasis	Yes	Yes	Yes	1	Abdominal pain, Diarrhoea	No	0	No	0	0	0	Th	60	0	60	0	0	0	0	0	Yes	3	50	150	5	No	3	No	0	0	Yes	CFPT, KH	450
Lalibela	415	Lalibela	Male	65	Diploma	Yes	5680	No	Did not know	No	No	No	0		Yes	2	Yes	1	1	2	Hc, Th	140	30	110	6	2	3	6	10	Yes	8	40	320	10	No	10	No	0	0	No	No	0
Lalibela	416	Lalibela	Male	62	Diploma	Yes	5600	Yes	Did not know	No	No	No	0		Yes	2	Yes	1	1	3	Hc	80	20	60	1	2	0	0	10	Yes	8	40	320	10	No	10	No	0	0	Yes	CFPT, KH	150
Lalibela	417	Lalibela	Male	43	Degree	No	6200	Yes	Teaniasis	Yes	Yes	No	0		No	0	Yes	2	0	1	Hc	250	150	100	8	2	1	2	7	No	0	0	0	0	Yes	0	No	0	0	Yes	CFF, KH	300
Lalibela	418	Lalibela	Male	42	Diploma	Yes	6500	Yes	Anthrax	Yes	Yes	Yes	1	Abdominal pain, Fever	Yes	1	Yes	1	0	1	Hc	250	100	150	8	2	1	2	5	Yes	6	50	300	10	No	5	No	0	0	Yes	CFF, KH	400
Lalibela	419	Lalibela	Femal	41	Illitrat	No	1250	No	Did not know	No	No	No	0		No	0	No	0	0	0	No	0	0	0	0	0	0	0	0	Yes	3	20	60	3	No	3	No	0	0	Yes	CFF, KH	350
Lalibela	420	Lalibela	Male	52	Diploma	Yes	3250	Yes	Did not know	No	Yes	No	0		Yes	2	Yes	1	1	3	Hc, Th	100	20	80	4	1	0	0	3	No	0	0	0	0	Yes	0	No	0	0	No	No	0
Lalibela	421	Lalibela	Male	45	High School	Yes	1850	Yes	Rabies	Yes	Yes	No	0		No	0	Yes	1	1	3	Hc, Hw	85	15	70	6	1	0	0	0	No	0	0	0	0	Yes	0	No	0	0	No	No	0
Lalibela	422	Lalibela	Femal	36	Diploma	No	3750	Yes	Teaniasis	Yes	Yes	Yes	1	Abdominal pain, Fever	No	0	No	0	0	0	Hw	100	0	100	0	0	0	0	0	No	0	0	0	0	Yes	0	No	0	0	Yes	CFPT, KH	350
Lalibela	423	Lalibela	Male	54	Diploma	Yes	5260	Yes	Teaniasis	Yes	No	No	0		No	0	Yes	1	1	3	Hw	140	0	140	0	0	0	0	0	Yes	10	20	200	5	No	5	No	0	0	Yes	CFPT, KH	150
Lalibela	424	Lalibela	Male	43	Degree	Yes	5500	Yes	Teaniasis	Yes	Yes	Yes	2	Vomiting, Diarrhoea	No	0	Yes	1	0	2	Hc	160	30	130	2	1	0	1	5	Yes	5	50	250	10	No	5	No	0	0	Yes	CFPT, KH	250
Lalibela	425	Lalibela	Male	34	Diploma	Yes	3000	Yes	Did not know	Yes	Yes	Yes	1	Abdominal pain	No	0	Yes	1	0	2	Hc	50	10	40	3	2	0	3	3	Yes	3	15	45	3	No	3	No	0	0	Yes	CFPT, KH	300
Lalibela	426	Lalibela	Femal	29	High School	No	2274	No	Did not know	No	No	No	0		No	0	Yes	1	0	1	Hc	70	10	60	1	1	1	1	3	Yes	3	30	90	5	No	3	No	0	0	Yes	CFF, KH	150
Lalibela	427	Lalibela	Male	60	Diploma	Yes	5000	No	Did not know	No	Yes	No	0		No	0	Yes	1	1	3	Hc	80	20	60	3	2	1	2	10	Yes	6	35	210	10	No	5	No	0	0	Yes	CFF, KH	200
Lalibela	428	Lalibela	Male	46	Diploma	Yes	4500	No	Did not know	Yes	No	Yes	2	Unable to feed	No	0	Yes	1	1	5	Hc, Hw	120	20	100	3	2	1	2	5	Yes	4	20	80	10	Yes	0	No	0	0	No	No	0
Lalibela	429	Lalibela	Femal	37	High School	Yes	2500	Yes	Did not know	Yes	No	No	0		No	0	Yes	2	0	5	Hc	120	20	100	4	2	0	2	14	Yes	10	10	100	14	No	7	No	0	0	No	No	0
Lalibela	430	Lalibela	Male	34	Degree	No	5250	Yes	Teaniasis	Yes	Yes	No	0		No	0	Yes	1	0	1	Hc	300	220	80	4	1	0	1	3	Yes	10	20	200	12	No	10	No	0	0	Yes	PCC, KH	1200
Lalibela	431	Lalibela	Male	41	Degree	No	4800	Yes	Did not know	Yes	Yes	No	0		No	0	Yes	1	0	3	Hc	120	70	50	3	1	0	1	3	Yes	6	35	210	5	No	7	No	0	0	Yes	PCC, KH	1200
Lalibela	432	Lalibela	Femal	30	Diploma	No	4500	No	Did not know	No	No	No	0		No	0	No	0	0	0	No	0	0	0	0	0	0	0	0	Yes	4	25	100	7	No	5	No	0	0	Yes	CFF, KH	450
Lalibela	433	Lalibela	Male	46	Degree	Yes	5600	Yes	Did not know	Yes	No	No	0		Yes	2	Yes	1	1	2	Hc, Hw	100	20	80	3	1	0	1	3	Yes	5	30	150	5	No	3	No	0	0	No	No	0
Lalibela	434	Lalibela	Femal	46	Diploma	Yes	4800	Yes	Teaniasis	Yes	Yes	Yes	2	Abdominal pain, Fever	No	0	Yes	1	1	5	Hc, Th	560	140	420	8	5	4	5	14	Yes	10	50	500	14	No	7	Yes	4	10	No	No	0
Lalibela	435	Lalibela	Femal	56	Diploma	No	4800	Yes	Did not know	Yes	No	No	0		No	0	Yes	1	0	1	Hc	60	20	40	1	1	0	1	3	Yes	5	30	150	7	No	5	No	0	0	Yes	CFPT, KH	450
